# Supplementary material for: The Gut Microbiome and Metabolome of Domestic Cats Were Altered by the Oral Administration of Complex Probiotics
Source: Biology (Basel). 2026 Apr 20;15(8):652. doi: 10.3390/biology15080652 (PMC13113137; doi:10.3390/biology15080652)
Supplement: Supplementary file 1 [file biology-15-00652-s001.zip]

Archive with 1 entries (1 files):
- biology-4092692-supplementary.xlsx
