# Supplementary material for: The Gut Microbiome and Metabolome of Domestic Cats Were Altered by the Oral Administration of Complex Probiotics
Source: Biology (Basel). 2026 Apr 20;15(8):652. doi: 10.3390/biology15080652 (PMC13113137; doi:10.3390/biology15080652)
Supplement: Supplementary file 1 [file biology-15-00652-s001.zip › biology-4092692-supplementary.xlsx]

## Sheet: ExpDiff_20250912_160149
Metabolite	P_value	FDR	VIP_pred_OPLS-DA	VIP_PLS-DA	FC(Probiotic/Con)	Log2FC(Probiotic/Con)	Significant	Regulate	level	KEGG Compound ID	KEGG Compound First Category	KEGG Compound Second Category	KEGG Pathway ID	KEGG Pathway Description	KEGG Pathway First Category	KEGG Pathway Second Category	Library ID	HMDB Superclass	HMDB Class	HMDB Subclass	CAS ID	M/Z	Retention time	Adducts	Formula	Fragmentation Score	Theoretical Fragmentation Score	Metab ID	ID	Mode	RSD	Score	Mass Error	probiotic_mean	probiotic_SD	con_mean	con_SD
6Beta-Hydroxydexamethasone	1.264e-07	0.0001791	5.142	5.0707	0.036	-4.7952	yes	down	B(ii)	-	-	-	-	-	-	-	HMDB0247075	Lipids and lipid-like molecules	Steroids and steroid derivatives	Hydroxysteroids	-	431.181	5.7	M+Na	C22H29FO6	0	52.6	metab_6926	pos_7476	pos		45.7		0.2072	0.3704	5.753	0.1244
Riddelliine	1.832e-09	2.867e-05	4.6458	4.5844	0.2683	-1.8982	yes	down	B(ii)	-	-	-	-	-	-	-	HMDB0257220	Alkaloids and derivatives	Not Available	Not Available	-	367.186	5.8785	M+NH4	C18H23NO6	0	56.8	metab_3425	pos_3704	pos		49.3		1.658	0.1227	6.18	0.09778
Dihydrorobustic Acid	0.001712	0.08953	4.5574	4.5445	0.1821	-2.4573	yes	down	B(i)	-	-	-	-	-	-	-	-	-	-	-	-	383.144	5.0256	M+H	C22H22O6	48.7	0	metab_7236	pos_7799	pos		44.2		1.084	1.809	5.953	0.1275
1-(3,5-Dimethylbenzoyl)-N-(3-Methylsulfanylphenyl)Piperidine-3-Carboxamide	0.001066	0.06451	4.5041	4.4848	0.2379	-2.0718	yes	down	B(i)	-	-	-	-	-	-	-	-	-	-	-	-	383.181	5.7	M+H	C22H26N2O2S	49.5	0	metab_6927	pos_7477	pos		45		1.459	1.582	6.134	0.1437
Dide-O-Methylsimmondsin	4.42e-07	0.0003925	4.2845	4.2246	0.4046	-1.3055	yes	down	B(ii)	-	-	-	-	-	-	-	HMDB0041207	Organic oxygen compounds	Organooxygen compounds	Carbohydrates and carbohydrate conjugates	135074-86-1	312.107	4.2347	M+H-2H2O	C14H21NO9	0	53.6	metab_7614	pos_8194	pos		49		2.62	0.3325	6.476	0.04283
Gynocardin	9.467e-05	0.01146	4.199	4.1658	0.2907	-1.7826	yes	down	B(ii)	C08331	-	-	-	-	-	-	HMDB0029913	Organic oxygen compounds	Organooxygen compounds	Carbohydrates and carbohydrate conjugates	14332-17-3	326.087	3.3437	M+Na	C12H17NO8	0	50.9	metab_2157	pos_2378	pos		46.6		1.58	0.8263	5.436	0.1567
Tyr-Ser-Trp	1.345e-07	0.0001791	4.1248	4.0709	0.341	-1.5521	yes	down	B(i)	-	-	-	-	-	-	-	-	-	-	-	-	472.219	4.9714	M+NH4	C23H26N4O6	41.8	0	metab_2978	pos_3229	pos		45.1		1.851	0.1239	5.428	0.2225
Histidylvaline	0.0003259	0.02788	3.987	3.9194	0.3525	-1.5044	yes	down	B(ii)	-	-	-	-	-	-	-	HMDB0028898	Organic acids and derivatives	Carboxylic acids and derivatives	Amino acids, peptides, and analogues	76019-15-3	253.131	3.1309	M-H	C11H18N4O3	0	41.8	metab_19794	neg_10320	neg		46.8		1.897	0.9308	5.382	0.1841
Ethylmethylhydroxypyridine Succinate	0.0006465	0.04728	3.9838	3.9466	0.4737	-1.0779	yes	down	B(ii)	-	-	-	-	-	-	-	HMDB0252080	Organoheterocyclic compounds	Oxocins	Not Available	-	296.077	4.4076	M+FA-H	C12H13NO5	0	50.1	metab_18894	neg_9379	neg		49.4		3.218	1.098	6.793	0.1193
Gnaphalidin	0.004883	0.1822	3.9472	3.8733	0.3827	-1.3859	yes	down	B(i)	-	-	-	-	-	-	-	-	-	-	-	-	411.176	5.7078	M+H-2H2O	C24H30O8	37.8	0	metab_3321	pos_3595	pos		43.7		2.294	1.702	5.995	0.1074
Oxymorphone	0.0007758	0.05262	3.9205	3.8672	0.4517	-1.1466	yes	down	B(ii)	C08019	-	-	-	-	-	-	HMDB0015323	Benzenoids	Phenanthrenes and derivatives	Not Available	76-41-5	324.123	4.9558	M+Na	C17H19NO4	0	59	metab_2969	pos_3220	pos		49		2.842	1.08	6.292	0.2275
3-(3-Propylimidazo[4,5-B]Pyridin-2-Yl)-N-(1-Thiophen-2-Ylpropyl)Benzamide	0.0001275	0.01416	3.9085	3.8451	0.512	-0.9659	yes	down	B(i)	-	-	-	-	-	-	-	-	-	-	-	-	405.176	4.072	M+H	C23H24N4OS	56.3	0	metab_7691	pos_8275	pos		47.5		3.465	0.739	6.768	0.1755
2-(5-Methyl-2-Furanyl)Pyrrolidine	5.573e-08	0.0001039	3.8248	3.7748	0.4658	-1.1021	yes	down	B(ii)	-	-	-	-	-	-	-	HMDB0040044	Organic nitrogen compounds	Organonitrogen compounds	Amines	118248-27-4	150.092	4.8496	M-H	C9H13NO	0	59.3	metab_13513	neg_3436	neg		50		2.679	0.08695	5.751	0.1674
2-[Carboxymethyl(Methyl)Amino]-5-Methoxybenzoic Acid	0.0006318	0.04694	3.8142	3.7721	0.5533	-0.8538	yes	down	B(i)	-	-	-	-	-	-	-	-	-	-	-	-	240.087	4.3122	M+H	C11H13NO5	74.5	0	metab_7584	pos_8163	pos		54.3		4.047	0.9795	7.314	0.2271
4-(4-Fluoroanilino)-N-[1-(Furan-2-Yl)Propan-2-Yl]Quinazoline-2-Carboxamide	0.001859	0.0942	3.7776	3.7252	0.5579	-0.8419	yes	down	B(i)	-	-	-	-	-	-	-	-	-	-	-	-	391.161	2.9051	M+H	C22H19FN4O2	47.8	0	metab_8375	pos_8994	pos		45.7		4.142	1.234	7.424	0.1449
3-(4-Methylphenyl)-2-Phenyl-1,3-Thiazolidin-4-One	0.0006565	0.04732	3.7162	3.6748	0.5578	-0.8422	yes	down	B(i)	-	-	-	-	-	-	-	-	-	-	-	-	270.097	3.7465	M+H	C16H15NOS	71	0	metab_7850	pos_8438	pos		49.1		3.913	0.9425	7.015	0.1902
[4-(1-Benzylpyrazolo[3,4-D]Pyrimidin-4-Yl)Piperazin-1-Yl]-(Furan-2-Yl)Methanone	0.0001447	0.01533	3.709	3.6495	0.507	-0.9798	yes	down	B(i)	-	-	-	-	-	-	-	-	-	-	-	-	389.168	5.4064	M+H	C21H20N6O2	86.1	0	metab_3211	pos_3476	pos		52.6		3.059	0.6583	6.033	0.2365
Ethyl 2-[6-(Cyclobutanecarbonylamino)-2-(4-Methylphenyl)Quinolin-4-Yl]Oxyacetate	8.257e-05	0.01013	3.7052	3.6561	0.4722	-1.0824	yes	down	B(i)	-	-	-	-	-	-	-	-	-	-	-	-	419.192	4.6688	M+H	C25H26N2O4	80.9	0	metab_2827	pos_3072	pos		50.8		2.654	0.6129	5.62	0.1517
Muramic Acid	3.156e-06	0.001413	3.6963	3.6604	0.5671	-0.8183	yes	down	B(ii)	C06470;_	Carbohydrates;-	Monosaccharides;-	-	-	-	-	HMDB0003254	Organic oxygen compounds	Organooxygen compounds	Carbohydrates and carbohydrate conjugates	1114-41-6;_	256.081	3.2196	M+Na-H2O	C9H17NO7	0	56.1	metab_8177	pos_8782	pos		49.4		3.811	0.3195	6.72	0.1489
Amifostine	1.411e-05	0.003057	3.6861	3.6545	0.4869	-1.0383	yes	down	B(ii)	C06819	-	-	-	-	-	-	HMDB0015274	Organophosphorus compounds	Organothiophosphorus compounds	Not Available	20537-88-6	214.053	4.3741	M+	C5H15N2O3PS	0	46.1	metab_2678	pos_2920	pos		46.5		2.768	0.3793	5.685	0.2543
(3Beta,5Beta,8Beta,22E,24Xi)-Ergosta-6,22-Diene-3,5,8-Triol	0.0331	0.5004	3.5699	3.5258	0.1902	-2.3941	yes	down	B(ii)	-	-	-	-	-	-	-	HMDB0038353	Lipids and lipid-like molecules	Steroids and steroid derivatives	Ergostane steroids	288847-52-9	435.321	5.4683	M+Na-H2O	C28H46O3	0	65.9	metab_7013	pos_7565	pos		47.9		0.8401	0.4304	4.416	2.561
Madurastatin B2	3.455e-05	0.005544	3.5257	3.4936	0.6255	-0.677	yes	down	B(i)	-	-	-	-	-	-	-	-	-	-	-	-	226.071	3.6149	M+H	C10H11NO5	35.3	0	metab_7926	pos_8518	pos		46.4		4.487	0.3464	7.174	0.348
Asp-Val-Tyr	3.604e-09	2.867e-05	3.5108	3.466	0.5197	-0.9443	yes	down	B(i)	-	-	-	-	-	-	-	-	-	-	-	-	394.162	5.7536	M-H	C18H25N3O7	46	0	metab_18072	neg_8507	neg		45.1		2.797	0.08524	5.382	0.05313
2-Acetamido-3-(3-Hydroxy-4-Methoxy-5-Methylphenyl)Propanoic Acid	6.868e-05	0.009019	3.5058	3.4778	0.6416	-0.6403	yes	down	B(i)	-	-	-	-	-	-	-	-	-	-	-	-	268.118	5.6302	M+H	C13H17NO5	35.3	0	metab_3292	pos_3562	pos		46.1		4.785	0.5188	7.458	0.1853
Melphalan	7.211e-06	0.002101	3.4983	3.4627	1.7686	0.8226	yes	up	B(i)	C07122	-	-	map05204	Chemical carcinogenesis - DNA adducts	Human Diseases	Cancer: overview	HMDB0015176	Organic acids and derivatives	Carboxylic acids and derivatives	Amino acids, peptides, and analogues	148-82-3	305.084	0.6673	M+H	C13H18Cl2N2O2	85.4	0	metab_593	pos_670	pos		45.8		6.008	0.3579	3.397	0.06797
Harpagoside	5.154e-05	0.007337	3.4974	3.4507	1.8123	0.8578	yes	up	B(i)	C09783;_	-	-	-	-	-	-	-;HMDB0253053;LMPR0102070010	Lipids and lipid-like molecules	Prenol lipids	Terpene glycosides	19210-12-9;_;	493.17	3.0777	M-H	C24H30O11	35.9	0	metab_12292	neg_2157	neg		42.7		5.87	0.414	3.239	0.3074
21-Deoxycortisol	0.005885	0.2032	3.494	3.4674	0.4943	-1.0164	yes	down	B(ii)	C05497;_	Hormones and transmitters;-	Steroid hormones;-	map00140	Steroid hormone biosynthesis	Metabolism	Lipid metabolism	HMDB0004030	Lipids and lipid-like molecules	Steroids and steroid derivatives	Pregnane steroids	641-77-0;	410.228	4.692	M+ACN+Na	C21H30O4	0	46.1	metab_7401	pos_7970	pos		44.8		2.93	1.398	5.927	0.338
Diethyl Phthalic Acid	2.248e-05	0.00407	3.493	3.4455	0.4151	-1.2684	yes	down	B(ii)	C14175	-	-	-	-	-	-	HMDB0094660	Benzenoids	Benzene and substituted derivatives	Benzoic acids and derivatives	-	203.071	5.7376	M-H2O-H	C12H14O4	0	67.9	metab_18084	neg_8519	neg		52		1.851	0.08413	4.459	0.4344
5-(2-Furanyl)-3,4-Dihydro-2H-Pyrrole	9.951e-06	0.00241	3.4911	3.4404	0.5266	-0.9252	yes	down	B(ii)	-	-	-	-	-	-	-	HMDB0040013	Organoheterocyclic compounds	Heteroaromatic compounds	Not Available	104704-31-6	134.06	5.5191	M-H	C8H9NO	0	50.9	metab_13912	neg_3862	neg		48		2.879	0.3375	5.467	0.178
1-Hexanol Arabinosylglucoside	0.02372	0.4397	3.4617	3.4405	0.3625	-1.4639	yes	down	B(ii)	-	-	-	-	-	-	-	HMDB0031689	Lipids and lipid-like molecules	Fatty Acyls	Fatty acyl glycosides	124044-06-0	419.192	4.8315	M+Na	C17H32O10	0	43.8	metab_7330	pos_7898	pos		46.1		1.843	2.136	5.084	0.2778
4-(3,4-Dihydro-2H-Quinoline-1-Carbonyl)-N,N-Bis(Prop-2-Enyl)Benzenesulfonamide	9.892e-06	0.00241	3.4576	3.4071	0.5751	-0.7981	yes	down	B(i)	-	-	-	-	-	-	-	-	-	-	-	-	397.16	5.6302	M+H	C22H24N2O3S	41	0	metab_3295	pos_3565	pos		43.2		3.435	0.3257	5.973	0.1833
7-Ethyl-2,3,4,5,6,7-Hexahydrocyclopent[B]Azepin-8(1H)-One	3.585e-07	0.0003518	3.437	3.3941	0.5623	-0.8305	yes	down	B(ii)	-	-	-	-	-	-	-	HMDB0039683	Organoheterocyclic compounds	Azepines	Not Available	97826-68-1	178.123	5.8662	M-H	C11H17NO	0	44.5	metab_14181	neg_4151	neg		47.1		3.198	0.08532	5.687	0.1907
Arginyl-Glycyl-Aspartic Acid	0.0004836	0.0387	3.3697	3.3419	0.5787	-0.789	yes	down	B(ii)	-	-	-	-	-	-	-	HMDB0248572	Organic acids and derivatives	Carboxylic acids and derivatives	Amino acids, peptides, and analogues	-	381.13	5.4591	M+Cl	C12H22N6O6	0	41.3	metab_18253	neg_8700	neg		47.2		3.506	0.7127	6.058	0.2242
Tyr Tyr Val	0.0008798	0.05665	3.3474	3.3296	0.5652	-0.8231	yes	down	B(i)	-	-	-	-	-	-	-	-	-	-	-	-	444.213	4.9402	M+H	C23H29N3O6	47.7	0	metab_7277	pos_7843	pos		47		3.336	0.7938	5.902	0.2759
Ala Asp Asp	3.822e-05	0.005939	3.3296	3.2818	0.6005	-0.7358	yes	down	B(i)	-	-	-	-	-	-	-	-	-	-	-	-	320.11	4.63	M+H	C11H17N3O8	61.9	0	metab_2806	pos_3051	pos		50.2		3.571	0.1259	5.947	0.4235
Dehydrocurdione	0.001121	0.06678	3.3183	3.3011	0.5498	-0.8629	yes	down	B(ii)	C16949	-	-	-	-	-	-	HMDB0035407	Lipids and lipid-like molecules	Prenol lipids	Sesquiterpenoids	38230-32-9	513.322	7.1332	2M+FA-H	C15H22O2	0	64.3	metab_15526	neg_5676	neg		51.9		3.105	0.7679	5.647	0.4126
N-[2-[Benzyl(Ethyl)Amino]Ethyl]-4-Oxo-2,3-Dihydrothiochromene-8-Carboxamide	3.072e-06	0.001413	3.3155	3.2657	0.6256	-0.6767	yes	down	B(i)	-	-	-	-	-	-	-	-	-	-	-	-	369.165	5.1733	M+H	C21H24N2O2S	44.5	0	metab_7148	pos_7704	pos		44.4		3.87	0.2373	6.186	0.1477
N-[2-(4-Hydroxyphenyl)Ethyl]Benzamide	3.58e-06	0.001451	3.2952	3.2584	0.6603	-0.5988	yes	down	B(ii)	-	-	-	-	-	-	-	HMDB0029366	Benzenoids	Phenols	1-hydroxy-2-unsubstituted benzenoids	41859-54-5	286.108	5.5126	M+FA-H	C15H15NO2	0	50.7	metab_13906	neg_3856	neg		49.7		4.486	0.2227	6.794	0.179
(2S)-7-Hydroxy-3-Oxo-3,4-Dihydro-2H-1,4-Benzoxazin-2-Yl Beta-D-Glucopyranoside	0.006512	0.2188	3.291	3.2467	0.6229	-0.6828	yes	down	B(i)	-	-	-	-	-	-	-	-	-	-	-	-	324.072	3.9246	M-H2O-H	C14H17NO9	42.8	0	metab_19204	neg_9704	neg		47.8		4.36	1.283	6.999	0.1739
Linagliptin	0.001066	0.06451	3.2717	3.2351	0.5958	-0.747	yes	down	B(ii)	-	-	-	-	-	-	-	HMDB0254095	Organoheterocyclic compounds	Imidazopyrimidines	Purines and purine derivatives	-	473.239	4.5681	M+H	C25H28N8O2	0	43.2	metab_2777	pos_3020	pos		46.1		3.594	0.4055	6.032	0.7224
3-(Imidazo[1,2-A]Pyrazin-3-Ylamino)-N-(4-Morpholin-4-Ylphenyl)Propanamide	1.695e-06	0.000958	3.229	3.1888	0.6876	-0.5403	yes	down	B(i)	-	-	-	-	-	-	-	-	-	-	-	-	367.186	5.4064	M+H	C19H22N6O2	38.9	0	metab_3210	pos_3475	pos		45.2		4.854	0.2189	7.059	0.09963
N-([1,2,4]Triazolo[4,3-A]Pyridin-8-Yl)Pyridine-2-Carboxamide	7.106e-06	0.002101	3.1745	3.14	0.6895	-0.5364	yes	down	B(i)	-	-	-	-	-	-	-	-	-	-	-	-	240.087	3.9714	M+H	C12H9N5O	43.4	0	metab_2506	pos_2743	pos		46.3		4.767	0.2056	6.914	0.2167
(2E,4E)-8-(Beta-D-Glucopyranosyloxy)-2,7-Dimethyldeca-2,4-Dienedioic Acid	0.04252	0.5462	3.1714	3.1253	0.5387	-0.8925	yes	down	B(i)	-	-	-	-	-	-	-	-	-	-	-	-	403.163	4.6132	M-H	C18H28O10	37.9	0	metab_13371	neg_3288	neg		45.3		3.376	2.247	6.267	0.157
Cloranolol	0.002465	0.1161	3.161	3.1165	1.6777	0.7465	yes	up	B(ii)	-	-	-	-	-	-	-	HMDB0250363	Benzenoids	Benzene and substituted derivatives	Halobenzenes	-	581.15	0.6803	2M-H	C13H19Cl2NO2	0	40	metab_20979	neg_11591	neg		40.2		5.753	0.8053	3.429	0.4661
3H-Dopamine	0.001004	0.06202	3.1411	3.1046	0.6182	-0.6938	yes	down	B(ii)	-	-	-	-	-	-	-	HMDB0246265	Organic oxygen compounds	Organooxygen compounds	Alcohols and polyols	-	136.076	4.1983	M-H2O-H	C8H13NO2	0	44.8	metab_13091	neg_2998	neg		47.1		3.627	0.6867	5.867	0.3078
N-(2-(2-Phenylthiazol-4-Yl)Ethyl)Benzamide	0.003795	0.1562	3.1291	3.1075	0.5959	-0.7468	yes	down	B(i)	-	-	-	-	-	-	-	-	-	-	-	-	326.134	3.584	M+NH4	C18H16N2OS	69.1	0	metab_2296	pos_2525	pos		48.6		3.448	0.9994	5.786	0.2168
Asp-Glu-Arg	1.99e-05	0.003824	3.1272	3.0783	0.5905	-0.7601	yes	down	B(i)	-	-	-	-	-	-	-	-	-	-	-	-	417.178	5.1257	M-H	C15H26N6O8	41	0	metab_18469	neg_8925	neg		43.7		2.996	0.3293	5.074	0.1034
Asn-Phe-Asp	0.003956	0.1611	3.1211	3.0873	0.5377	-0.8951	yes	down	B(i)	-	-	-	-	-	-	-	-	-	-	-	-	412.182	2.9511	M+NH4	C17H22N4O7	40.2	0	metab_8330	pos_8945	pos		45.6		2.695	0.9447	5.012	0.3901
Leu-Pro-Ile	0.02238	0.4276	3.1175	3.0831	1.8484	0.8862	yes	up	B(ii)	-	-	-	-	-	-	-	HMDB0304805	Organic acids and derivatives	Carboxylic acids and derivatives	Amino acids, peptides, and analogues	-	346.212	3.9406	M+Na-H2O	C17H31N3O4	0	42.7	metab_2490	pos_2726	pos		46.2		5.68	0.3957	3.073	1.66
2-(Trifluoromethyl)Benzenesulfonamide	0.0003086	0.02677	3.0989	3.0524	1.5881	0.6673	yes	up	B(i)	-	-	-	-	-	-	-	-	-	-	-	-	205.991	3.3945	M-H2O-H	C7H6F3NO2S	44.2	0	metab_19597	neg_10120	neg		45.5		5.695	0.1889	3.586	0.5364
Ethyl 2-(2-Phenyl[1,2,4]Triazolo[5,1-B][1,3]Thiazol-6-Yl)Acetate	0.001229	0.07076	3.0814	3.0463	1.5708	0.6515	yes	up	B(i)	-	-	-	-	-	-	-	-	-	-	-	-	287.073	0.9219	M+	C14H13N3O2S	36.8	0	metab_775	pos_883	pos		43.7		5.961	0.5164	3.795	0.553
Anisomycin	0.004227	0.1661	3.0778	3.0053	0.6085	-0.7167	yes	down	B(i)	C11281;_	-	-	-	-	-	-	-;HMDB0243530	Benzenoids	Phenol ethers	Anisoles	22862-76-6;_	288.123	5.7388	M+Na	C14H19NO4	44.3	0	metab_6908	pos_7458	pos		45.7		3.441	0.9056	5.655	0.3999
4-[(2-Cyclohex-1-Enylethyl)Amino]-4-Oxobut-2-Enoic Acid	5.937e-05	0.008201	3.0657	3.0421	0.6995	-0.5156	yes	down	B(i)	-	-	-	-	-	-	-	-	-	-	-	-	222.113	5.8662	M-H	C12H17NO3	79.2	0	metab_14183	neg_4153	neg		54.8		4.756	0.3725	6.799	0.1725
Apc	0.0327	0.4982	3.0572	3.0386	2.0956	1.0674	yes	up	B(ii)	C16542;C22547;C00546	-	-	map01100;map00640;map01120;map00620;map00260;map00983;map05415;map04610	Metabolic pathways;Propanoate metabolism;Microbial metabolism in diverse environments;Pyruvate metabolism;Glycine, serine and threonine metabolism;Drug metabolism - other enzymes;Diabetic cardiomyopathy;Complement and coagulation cascades	Metabolism;Metabolism;Metabolism;Metabolism;Metabolism;Metabolism;Human Diseases;Organismal Systems	Global and overview maps;Carbohydrate metabolism;Global and overview maps;Carbohydrate metabolism;Amino acid metabolism;Xenobiotics biodegradation and metabolism;Cardiovascular disease;Immune system	HMDB0060661	Organic oxygen compounds	Organooxygen compounds	Carbonyl compounds	-;_	673.283	5.4064	M+CH3OH+Na	C33H38N4O8	0	42.1	metab_3214	pos_3479	pos		44.3		5.04	1.906	2.405	0.06771
N-Cyclopentyl-1-(4-Fluorophenyl)Sulfonylpiperidine-2-Carboxamide	0.0005937	0.045	3.0457	3.0136	0.6208	-0.6879	yes	down	B(i)	-	-	-	-	-	-	-	-	-	-	-	-	355.149	5.0645	M+H	C17H23FN2O3S	41.5	0	metab_3031	pos_3284	pos		44.1		3.4	0.5588	5.477	0.295
Thr Val Thr	0.003528	0.1465	3.0328	2.9947	0.5332	-0.9073	yes	down	B(i)	-	-	-	-	-	-	-	-	-	-	-	-	320.181	2.1966	M+H	C13H25N3O6	58.6	0	metab_1438	pos_1597	pos		48.2		2.49	0.1812	4.67	0.9213
Cyclohexa-1,3-Diene-1,2-Dicarboxylic Acid	0.0005583	0.04267	3.0239	2.9866	0.6358	-0.6534	yes	down	B(i)	-	-	-	-	-	-	-	-	-	-	-	-	151.039	3.6844	M+H-H2O	C8H8O4	36.3	0	metab_2346	pos_2577	pos		45.8		3.568	0.1809	5.612	0.5876
Gibberellin A14	9.178e-06	0.002344	3.0146	2.9728	0.7316	-0.4508	yes	down	B(ii)	C11858;_	-	-	map01100;map00904;map01110	Metabolic pathways;Diterpenoid biosynthesis;Biosynthesis of secondary metabolites	Metabolism;Metabolism;Metabolism	Global and overview maps;Metabolism of terpenoids and polyketides;Global and overview maps	HMDB0303454	Lipids and lipid-like molecules	Prenol lipids	Diterpenoids	4955-22-0;_;	353.17	4.9558	M+Na-H2O	C20H28O5	0	40.1	metab_2970	pos_3221	pos		44.7		5.262	0.2027	7.192	0.194
2-Methylhippuric Acid	6.37e-06	0.001947	2.9899	2.9531	0.7009	-0.5128	yes	down	B(i)	C01586	-	-	-	-	-	-	HMDB0011723	Benzenoids	Benzene and substituted derivatives	Benzoic acids and derivatives	42013-20-7	192.066	3.7971	M-H	C10H11NO3	35.4	0	metab_19294	neg_9803	neg		45.8		4.452	0.2299	6.352	0.1202
Valtrate	0.0008004	0.05369	2.9691	2.9325	0.6812	-0.5538	yes	down	B(ii)	C09801	-	-	-	-	-	-	HMDB0034493	Lipids and lipid-like molecules	Prenol lipids	Monoterpenoids	18296-44-1	254.102	4.4672	M+ACN+H	C10H12O5	0	46.7	metab_7518	pos_8091	pos		48.3		4.242	0.3065	6.227	0.5603
Gibberellin A4	5.463e-06	0.001843	2.9506	2.9069	0.6835	-0.5491	yes	down	B(ii)	C11864;_	-	-	map01100;map00904;map01110;map04075	Metabolic pathways;Diterpenoid biosynthesis;Biosynthesis of secondary metabolites;Plant hormone signal transduction	Metabolism;Metabolism;Metabolism;Environmental Information Processing	Global and overview maps;Metabolism of terpenoids and polyketides;Global and overview maps;Signal transduction	HMDB0303447	Lipids and lipid-like molecules	Prenol lipids	Diterpenoids	468-44-0;_;	353.136	5.3515	M+Na-2H	C19H24O5	0	41.4	metab_18314	neg_8763	neg		45.7		3.977	0.2257	5.819	0.09554
Dehydroxynocardamine	0.02537	0.4531	2.9464	2.9233	1.7014	0.7667	yes	up	B(i)	-	-	-	-	-	-	-	-	-	-	-	-	567.35	5.9719	M+H-H2O	C27H48N6O8	53.1	0	metab_3532	pos_3815	pos		46.4		5.778	0.5145	3.396	1.527
N-[(1-Methylbenzotriazol-5-Yl)Methyl]Pyridine-3-Carboxamide	0.01125	0.3044	2.9438	2.9168	0.6915	-0.5321	yes	down	B(i)	-	-	-	-	-	-	-	-	-	-	-	-	268.118	4.9402	M+H	C14H13N5O	57.4	0	metab_2958	pos_3208	pos		49.2		4.957	0.3208	7.168	1.183
Hexenoylcarnitine	0.0002021	0.01926	2.9374	2.9073	0.6705	-0.5766	yes	down	B(ii)	-	-	-	-	-	-	-	HMDB0253155	Organic acids and derivatives	Keto acids and derivatives	Medium-chain keto acids and derivatives	-	292.132	6.7324	M+Cl	C13H23NO4	0	45.4	metab_16880	neg_7145	neg		47		3.867	0.4283	5.767	0.204
16-Oxoestrone	9.649e-05	0.01154	2.9324	2.8908	0.7431	-0.4284	yes	down	B(ii)	C14441	-	-	-	-	-	-	HMDB0000372	Lipids and lipid-like molecules	Steroids and steroid derivatives	Estrane steroids	1228-73-5;	339.155	4.5758	M+CH3OH+Na	C18H20O3	0	52.2	metab_2780	pos_3023	pos		47.7		5.382	0.1535	7.243	0.3772
Islatravir	6.843e-05	0.009019	2.9302	2.8892	0.6393	-0.6453	yes	down	B(ii)	-	-	-	-	-	-	-	HMDB0253596	Organoheterocyclic compounds	Imidazopyrimidines	Purines and purine derivatives	-	316.084	3.3127	M+Na	C12H12FN5O3	0	45.8	metab_8102	pos_8704	pos		44.7		3.283	0.3564	5.135	0.1356
Physalin D	0.03895	0.5355	2.9288	2.8666	0.4689	-1.0927	yes	down	B(ii)	-	-	-	-	-	-	-	HMDB0034353	Lipids and lipid-like molecules	Steroids and steroid derivatives	Physalins and derivatives	54980-22-2	525.177	5.1667	M-H2O-H	C28H32O11	0	77.6	metab_13697	neg_3634	neg		53.5		2.124	1.27	4.53	1.314
N-Acetylarylamine	7.184e-05	0.009368	2.9278	2.8916	0.7263	-0.4613	yes	down	B(ii)	C07565	-	-	-	-	-	-	HMDB0001250	Benzenoids	Benzene and substituted derivatives	Not Available	103-84-4;55576-55-1	180.066	4.1983	M+FA-H	C8H9NO	0	42	metab_19035	neg_9523	neg		47.1		4.923	0.2354	6.778	0.3049
Leu-Ser-Ile	0.003067	0.1349	2.9111	2.8689	0.614	-0.7038	yes	down	B(i)	-	-	-	-	-	-	-	-	-	-	-	-	366.179	4.0292	M+Cl	C15H29N3O5	39.7	0	metab_12991	neg_2891	neg		43.9		3.157	0.7341	5.142	0.3888
Methyl Hippurate	0.002996	0.1325	2.9089	2.8718	0.6939	-0.5272	yes	down	B(ii)	_;C01586	-	-	-	-	-	-	HMDB0000859	Organic acids and derivatives	Carboxylic acids and derivatives	Amino acids, peptides, and analogues	1205-08-9;42013-20-7	238.072	4.8496	M+FA-H	C10H11NO3	0	40.4	metab_13514	neg_3437	neg		47.1		4.504	0.8135	6.491	0.151
Pteroside A	0.002736	0.1254	2.8876	2.8581	0.6672	-0.5839	yes	down	B(ii)	-	-	-	-	-	-	-	HMDB0030758	Organic oxygen compounds	Organooxygen compounds	Carbohydrates and carbohydrate conjugates	35910-15-7	443.228	4.6764	M+CH3OH+H	C21H30O8	0	49.6	metab_2830	pos_3075	pos		48.9		3.935	0.4202	5.898	0.6841
Phe Tyr	5.17e-06	0.001785	2.858	2.8244	0.7026	-0.5093	yes	down	B(i)	-	-	-	-	-	-	-	-	-	-	-	-	329.149	4.1961	M+H	C18H20N2O4	86	0	metab_7634	pos_8215	pos		54.2		4.098	0.1696	5.833	0.1534
O-Benzyl-L-Serine	2.51e-06	0.00129	2.8509	2.8187	0.7478	-0.4193	yes	down	B(i)	-	-	-	-	-	-	-	-	-	-	-	-	194.082	4.8496	M-H	C10H13NO3	37.7	0	metab_18629	neg_9097	neg		46.4		5.108	0.1277	6.831	0.1551
Methylgallic Acid-O-Sulphate	4.649e-05	0.006826	2.8471	2.8123	0.6514	-0.6184	yes	down	B(ii)	-	-	-	-	-	-	-	HMDB0060005	Benzenoids	Benzene and substituted derivatives	Benzoic acids and derivatives	-	262.987	4.5617	M-H	C8H8O8S	0	45.4	metab_18791	neg_9270	neg		46		3.255	0.08533	4.997	0.3241
Hydroxyphenylacetylglycine	9.509e-06	0.002375	2.8287	2.7945	0.7393	-0.4358	yes	down	B(ii)	C05596	-	-	map00350	Tyrosine metabolism	Metabolism	Amino acid metabolism	HMDB0000735	Organic acids and derivatives	Carboxylic acids and derivatives	Amino acids, peptides, and analogues	28116-23-6	268.083	4.3178	M+Hac-H	C10H11NO4	0	55	metab_18958	neg_9445	neg		50.7		4.832	0.1682	6.536	0.1839
Trans-Zeatin Riboside	0.023	0.4346	2.8116	2.7674	0.5328	-0.9084	yes	down	B(ii)	C16431	-	-	map01110;map00908	Biosynthesis of secondary metabolites;Zeatin biosynthesis	Metabolism;Metabolism	Global and overview maps;Metabolism of terpenoids and polyketides	HMDB0304506	Nucleosides, nucleotides, and analogues	Purine nucleosides	Not Available	-;_	410.168	3.5512	M+Hac-H	C15H21N5O5	0	64.8	metab_19456	neg_9974	neg		49.8		2.406	1.376	4.516	0.2055
Quercetin 3-(6''-Malonyl-Glucoside)	0.0008947	0.05733	2.7891	2.7497	0.7232	-0.4676	yes	down	B(ii)	C12638	-	-	map00944	Flavone and flavonol biosynthesis	Metabolism	Biosynthesis of other secondary metabolites	HMDB0037368	Phenylpropanoids and polyketides	Flavonoids	Flavonoid glycosides	96862-01-0	549.086	3.8446	M-H	C24H22O15	0	43.1	metab_12864	neg_2758	neg		46.7		4.577	0.08537	6.329	0.569
Leu-Asp-Tyr	0.00398	0.1614	2.7764	2.7506	0.6856	-0.5446	yes	down	B(i)	-	-	-	-	-	-	-	-	-	-	-	-	410.192	4.5604	M+H	C19H27N3O7	48.6	0	metab_2770	pos_3013	pos		47.1		3.988	0.3553	5.817	0.7254
Naltrexone	0.008343	0.261	2.7758	2.76	0.6302	-0.6662	yes	down	B(ii)	C07253	-	-	-	-	-	-	HMDB0014842	Benzenoids	Phenanthrenes and derivatives	Not Available	16590-41-3	396.176	5.3678	M+CH3OH+Na	C20H23NO4	0	42	metab_3195	pos_3458	pos		44.9		3.28	0.9639	5.205	0.2538
3,6-Dihydroxycyclohepta-2,4,6-Trien-1-One	0.006718	0.2237	2.7495	2.7186	0.6314	-0.6634	yes	down	B(ii)	-	-	-	-	-	-	-	HMDB0260262	Hydrocarbon derivatives	Tropones	Not Available	-	183.029	4.752	M+FA-H	C7H6O3	0	50.6	metab_13450	neg_3371	neg		48.3		3.174	0.6527	5.027	0.641
P-Coumaroyltriacetic Acid Lactone	0.001567	0.08468	2.7474	2.7073	0.6396	-0.6447	yes	down	B(ii)	C12087;_	-	-	-	-	-	-	HMDB0304447	Phenylpropanoids and polyketides	Cinnamic acids and derivatives	Hydroxycinnamic acids and derivatives	-;_	306.029	3.4327	M+Cl	C15H11O5-	0	48.1	metab_12543	neg_2420	neg		45.8		3.051	0.2182	4.77	0.5905
Monocrotaline	0.0006545	0.04732	2.7412	2.7071	0.7665	-0.3836	yes	down	B(ii)	C10350	-	-	-	-	-	-	HMDB0034363	Organoheterocyclic compounds	Pyrrolizines	Not Available	315-22-0	325.15	3.0265	M+	C16H23NO6	0	54.2	metab_8285	pos_8895	pos		46.2		5.528	0.4877	7.212	0.185
6-Prenylnaringenin	0.03588	0.5172	2.7354	2.6989	0.6526	-0.6157	yes	down	B(i)	C09832	-	-	-	-	-	-	HMDB0037247;LMPK12140277	Phenylpropanoids and polyketides	Flavonoids	Flavans	68236-13-5;	339.124	6.1448	M-H	C20H20O5	52.8	0	metab_17522	neg_7898	neg		48.1		3.958	1.558	6.065	0.132
Vincamine	0.004168	0.165	2.71	2.6784	0.6925	-0.5301	yes	down	B(i)	C09251	-	-	-	-	-	-	-	-	-	-	1617-90-9	377.182	3.8939	M+Na	C21H26N2O3	62.5	0	metab_2470	pos_2704	pos		47		3.952	0.7724	5.707	0.1278
Dimethachlor Oxa	0.003332	0.1415	2.6961	2.6674	0.6977	-0.5194	yes	down	B(i)	-	-	-	-	-	-	-	-	-	-	-	-	250.108	3.0666	M-H	C13H17NO4	50.9	0	metab_12286	neg_2150	neg		49.1		3.985	0.02924	5.712	0.7344
4-Butyl-2,5-Dimethyloxazole	4.169e-06	0.00162	2.6798	2.6463	0.6988	-0.517	yes	down	B(ii)	-	-	-	-	-	-	-	HMDB0037879	Organoheterocyclic compounds	Azoles	Oxazoles	30408-62-9	152.107	6.0012	M-H	C9H15NO	0	63.5	metab_14387	neg_4381	neg		49.5		3.536	0.08535	5.06	0.1737
Dihydrocoriandrin	0.008079	0.2552	2.6698	2.6368	0.6449	-0.6328	yes	down	B(i)	-	-	-	-	-	-	-	HMDB0033330	Organoheterocyclic compounds	Benzopyrans	2-benzopyrans	116383-99-4	233.081	4.3741	M+H	C13H12O4	49.1	0	metab_7556	pos_8135	pos		48.1		3.211	0.2159	4.979	0.8828
7-Deoxyechinosporin	0.0009494	0.05961	2.6438	2.6142	1.3165	0.3967	yes	up	B(i)	-	-	-	-	-	-	-	-	-	-	-	-	208.06	2.8431	M+H	C10H9NO4	78.6	0	metab_8425	pos_9050	pos		54.9		6.593	0.4532	5.008	0.2685
Cer(18:0_3O/16:2_(2Oh))	0.03134	0.4904	2.6401	2.6124	0.6348	-0.6556	yes	down	B(i)	-	-	-	-	-	-	-	-	-	-	-	-	566.479	6.8683	M-H	C34H65NO5	50.7	0	metab_15411	neg_5542	neg		48.3		3.388	1.04	5.337	0.929
Sorgolactone	0.01156	0.3092	2.6314	2.5778	0.5807	-0.784	yes	down	B(ii)	C09186	-	-	-	-	-	-	HMDB0039607	Lipids and lipid-like molecules	Prenol lipids	Terpene lactones	141262-39-7	371.145	3.8241	M+CH3OH+Na	C18H20O5	0	48.6	metab_2434	pos_2667	pos		44.6		2.395	0.9424	4.124	0.2036
Lys-Leu-Oh	0.008161	0.2566	2.6158	2.5771	0.7663	-0.384	yes	down	B(i)	-	-	-	-	-	-	-	-	-	-	-	-	368.181	3.4833	M+H	C17H25N3O6	39.2	0	metab_7999	pos_8596	pos		46.1		5.515	0.752	7.197	0.4314
Ethyl Sulfate	3.022e-05	0.005077	2.6128	2.5787	0.6359	-0.6532	yes	down	B(i)	-	-	-	-	-	-	-	HMDB0031233	Organic acids and derivatives	Organic sulfuric acids and derivatives	Sulfuric acid esters	540-82-9	106.98	3.8532	M-H2O-H	C2H6O4S	68.9	0	metab_19258	neg_9765	neg		50.4		2.555	0.08513	4.018	0.247
Koenimbine	0.002675	0.1238	2.612	2.577	0.736	-0.4421	yes	down	B(ii)	-	-	-	-	-	-	-	HMDB0030210	Organoheterocyclic compounds	Indoles and derivatives	Carbazoles	21087-98-9	292.132	6.542	M-H	C19H19NO2	0	61.3	metab_15131	neg_5226	neg		47.8		4.442	0.6184	6.035	0.1949
4-Hydroxymandelonitrile Ss-D-Glucoside	0.01649	0.3727	2.5928	2.5703	0.6924	-0.5302	yes	down	B(i)	-	-	-	-	-	-	-	-	-	-	-	-	312.108	3.9484	M+H	C14H17NO7	79.3	0	metab_7739	pos_8325	pos		55.1		3.985	0.5796	5.755	0.9043
4-Hydroxyphenylglycine	0.002392	0.1135	2.5875	2.5568	0.7912	-0.3379	yes	down	B(i)	-	-	-	-	-	-	-	HMDB0244973	Organic acids and derivatives	Carboxylic acids and derivatives	Amino acids, peptides, and analogues	-	168.065	3.6844	M+H	C8H9NO3	79.1	0	metab_7889	pos_8479	pos		55.5		5.929	0.1757	7.494	0.5975
Adrenochrome	9.109e-05	0.0111	2.5828	2.552	0.7745	-0.3686	yes	down	B(ii)	-	-	-	-	-	-	-	HMDB0012884	Organoheterocyclic compounds	Indoles and derivatives	Not Available	7506-92-5	238.072	4.5407	M+Hac-H	C9H9NO3	0	55.2	metab_13326	neg_3241	neg		50.2		4.967	0.2603	6.413	0.1745
Cytidine, 2'-Deoxy-2',2'-Difluoro-N-(1-Oxo-2-Propylpentyl)-	0.0008514	0.05571	2.5669	2.5362	0.5987	-0.7401	yes	down	B(ii)	-	-	-	-	-	-	-	HMDB0254250	Organoheterocyclic compounds	Diazines	Pyrimidines and pyrimidine derivatives	-	434.178	1.8403	M+FA-H	C17H25F2N3O5	0	52.5	metab_11793	neg_1641	neg		46		2.223	0.1785	3.713	0.451
Himbacine	0.03246	0.4961	2.5652	2.5345	0.6794	-0.5578	yes	down	B(ii)	C10598;_	-	-	-	-	-	-	HMDB0253171	Organoheterocyclic compounds	Naphthofurans	Not Available	6879-74-9;_	363.3	5.7776	M+NH4	C22H35NO2	0	53.3	metab_3351	pos_3625	pos		48.6		3.907	0.1537	5.751	1.323
4-(4-Butoxyphenyl)-N-Phenyl-1,3-Thiazol-2-Amine	0.02464	0.4453	2.5577	2.5172	0.672	-0.5734	yes	down	B(i)	-	-	-	-	-	-	-	-	-	-	-	-	325.139	5.0645	M+H	C19H20N2OS	42.6	0	metab_7211	pos_7773	pos		44.3		3.596	1.151	5.351	0.2521
N-[(2,5-Difluorophenyl)Methyl]-2-Methyl-7-Oxoazepane-2-Carboxamide	0.0169	0.3769	2.5419	2.5111	0.7896	-0.3409	yes	down	B(i)	-	-	-	-	-	-	-	-	-	-	-	-	297.144	3.2894	M+H	C15H18F2N2O2	53.3	0	metab_8117	pos_8719	pos		47.5		6.348	0.3932	8.04	0.955
Ginkgolide A	0.01102	0.3004	2.5338	2.5138	0.7036	-0.5072	yes	down	B(ii)	C07601;_	-	-	map01110;map00904;map01062	Biosynthesis of secondary metabolites;Diterpenoid biosynthesis;Biosynthesis of terpenoids and steroids	Metabolism;Metabolism;Metabolism	Global and overview maps;Metabolism of terpenoids and polyketides;Chemical structure transformation maps	HMDB0036862	Lipids and lipid-like molecules	Prenol lipids	Sesquiterpenoids	15291-75-5;	389.124	5.4516	M-H2O-H	C20H24O9	0	54.5	metab_18258	neg_8705	neg		49.4		3.886	0.6186	5.523	0.6578
Xanthohumol	0.006349	0.2153	2.5242	2.475	0.7408	-0.4328	yes	down	B(i)	C16417	-	-	map00941	Flavonoid biosynthesis	Metabolism	Biosynthesis of other secondary metabolites	HMDB0037479;LMPK12120294	Phenylpropanoids and polyketides	Linear 1,3-diarylpropanoids	Chalcones and dihydrochalcones	6754-58-1;	355.154	6.1271	M+H	C21H22O5	68	0	metab_3733	pos_4029	pos		51.4		4.382	0.6518	5.915	0.3662
Purshianin	0.03158	0.4921	2.5056	2.481	0.7186	-0.4768	yes	down	B(i)	-	-	-	-	-	-	-	-	-	-	-	-	314.123	4.4206	M+H	C14H19NO7	90	0	metab_2704	pos_2946	pos		56.7		4.496	0.2443	6.257	1.239
Trinexapac-Ethyl	0.003252	0.1399	2.4961	2.4566	0.7136	-0.4868	yes	down	B(ii)	C18541	-	-	-	-	-	-	HMDB0259248	Organic acids and derivatives	Vinylogous acids	Not Available	95266-40-3;_	270.134	1.8008	M+NH4	C13H16O5	0	50.9	metab_1166	pos_1312	pos		47.3		3.643	0.5436	5.105	0.2965
Val Gln Val	0.0008617	0.05619	2.495	2.4553	0.7678	-0.3812	yes	down	B(i)	-	-	-	-	-	-	-	-	-	-	-	-	345.216	6.6204	M+H	C15H28N4O5	66.5	0	metab_5858	pos_6336	pos		49.3		4.61	0.264	6.004	0.3707
2,8-Quinolinediol	0.0001795	0.018	2.4836	2.4468	1.2288	0.2972	yes	up	B(i)	C06342	-	-	-	-	-	-	HMDB0240311	Organoheterocyclic compounds	Quinolines and derivatives	Quinolones and derivatives	15450-76-7	206.045	3.4025	M+FA-H	C9H7NO2	78.3	0	metab_12521	neg_2395	neg		54.4		7.219	0.1381	5.875	0.2981
Cyclomorusin	0.001532	0.08329	2.4757	2.4548	0.7109	-0.4923	yes	down	B(ii)	C17867;_	-	-	-	-	-	-	HMDB0030687	Phenylpropanoids and polyketides	Flavonoids	Pyranoflavonoids	62596-34-3;	417.131	4.9848	M-H	C25H22O6	0	61.8	metab_13587	neg_3516	neg		45.5		3.489	0.499	4.908	0.1362
Valine Lactate	0.0003201	0.02763	2.4679	2.4484	0.7516	-0.4119	yes	down	B(ii)	-	-	-	-	-	-	-	HMDB0259749	Organic acids and derivatives	Carboxylic acids and derivatives	Amino acids, peptides, and analogues	-	264.109	2.3806	M+Hac-H	C8H15NO5	0	51.7	metab_12136	neg_1996	neg		48.9		4.104	0.3178	5.46	0.186
1-Octen-3-Yl Primeveroside	0.003683	0.1519	2.4664	2.4258	0.655	-0.6104	yes	down	B(ii)	-	-	-	-	-	-	-	HMDB0032960	Lipids and lipid-like molecules	Fatty Acyls	Fatty acyl glycosides	209863-01-4;	421.209	4.1608	M-H	C19H34O10	0	74.5	metab_19053	neg_9543	neg		50.7		2.715	0.4588	4.145	0.419
3-Ethylphenyl Sulfate	0.003265	0.1399	2.4603	2.4274	1.3351	0.417	yes	up	B(ii)	-	-	-	-	-	-	-	HMDB0062721	Organic acids and derivatives	Organic sulfuric acids and derivatives	Arylsulfates	-	261.044	6.7645	M+Hac-H	C8H10O4S	0	59.5	metab_16857	neg_7117	neg		49.4		5.677	0.4081	4.252	0.4453
Cholylasparagine	0.02122	0.4139	2.4497	2.4152	1.3796	0.4643	yes	up	B(ii)	-	-	-	-	-	-	-	HMDB0242378	Lipids and lipid-like molecules	Steroids and steroid derivatives	Bile acids, alcohols and derivatives	-	577.342	6.0883	M+CH3OH+Na	C28H46N2O7	0	63.4	metab_3698	pos_3990	pos		49.2		5.793	0.447	4.199	0.9275
Met-Glu-Lys	0.01251	0.3234	2.4243	2.3839	0.7321	-0.4499	yes	down	B(i)	-	-	-	-	-	-	-	-	-	-	-	-	424.219	4.3741	M+NH4	C16H30N4O6S	48.1	0	metab_2680	pos_2922	pos		44.9		4.063	0.782	5.55	0.3184
Diethadione	0.0004107	0.03404	2.4134	2.3823	0.7282	-0.4575	yes	down	B(ii)	-	-	-	-	-	-	-	HMDB0251235	Organoheterocyclic compounds	Oxazinanes	1,3-oxazinanes	-	152.071	4.8576	M-H2O-H	C8H13NO3	0	42.9	metab_13518	neg_3442	neg		45.8		3.457	0.3314	4.747	0.1564
1-Ethyl-1'-(1-Methylimidazol-4-Yl)Sulfonylspiro[Indole-3,4'-Piperidine]-2-One	0.02111	0.4133	2.4094	2.3677	0.7504	-0.4142	yes	down	B(i)	-	-	-	-	-	-	-	-	-	-	-	-	375.152	4.9558	M+H	C18H22N4O3S	53.1	0	metab_7266	pos_7832	pos		45.7		4.61	0.9478	6.143	0.2824
Cascarillin	0.02165	0.4187	2.4081	2.383	0.736	-0.4422	yes	down	B(ii)	C09071	-	-	-	-	-	-	HMDB0036836	Lipids and lipid-like molecules	Prenol lipids	Diterpenoids	10118-56-6	450.246	4.6454	M+ACN+H	C22H32O7	0	69.5	metab_2815	pos_3060	pos		50.5		4.338	0.8673	5.894	0.5179
3-Methyldiphenylamine	0.0009773	0.06095	2.4061	2.3645	0.7246	-0.4648	yes	down	B(i)	-	-	-	-	-	-	-	-	-	-	-	-	201.138	3.7697	M+NH4	C13H13N	56.2	0	metab_7832	pos_8420	pos		48.4		3.417	0.3249	4.716	0.2879
Mimosine	0.03211	0.4949	2.4039	2.3844	1.4629	0.5488	yes	up	B(ii)	C04771	-	-	-	-	-	-	HMDB0015188	Organic acids and derivatives	Carboxylic acids and derivatives	Amino acids, peptides, and analogues	500-44-7	441.125	1.1643	2M+FA-H	C8H10N2O4	0	80.6	metab_11521	neg_1352	neg		54.3		5.12	1.164	3.5	0.08118
Gln-Gly-Ile	0.01084	0.3004	2.4027	2.3845	0.6573	-0.6054	yes	down	B(i)	-	-	-	-	-	-	-	-	-	-	-	-	315.167	1.5531	M-H	C13H24N4O5	47.7	0	metab_20404	neg_10951	neg		46.2		2.827	0.5809	4.301	0.564
3',5'-Cyclic Damp	0.0185	0.3919	2.3943	2.3718	0.7027	-0.509	yes	down	B(i)	C00968	Nucleic acids	Cyclic nucleotides	-	-	-	-	-	-	-	-	-	346.091	1.8552	M+CH3OH+H	C10H12N5O5P	72.5	0	metab_1348	pos_1504	pos		52.4		3.55	0.1259	5.052	0.929
Heliangin	0.006734	0.2238	2.3909	2.3515	1.2909	0.3683	yes	up	B(ii)	C09474;_	-	-	-	-	-	-	HMDB0036692	Lipids and lipid-like molecules	Fatty Acyls	Fatty acid esters	13323-48-3	343.155	6.4706	M-H2O-H	C20H26O6	0	55.1	metab_15057	neg_5136	neg		48.5		6.151	0.2391	4.765	0.6415
4-Hydroxy-3-Polyprenylbenzoate	3.184e-05	0.005254	2.3897	2.3598	0.8278	-0.2726	yes	down	B(ii)	C05848;C18131	-	-	map01100;map00130;map01110;map01240	Metabolic pathways;Ubiquinone and other terpenoid-quinone biosynthesis;Biosynthesis of secondary metabolites;Biosynthesis of cofactors	Metabolism;Metabolism;Metabolism;Metabolism	Global and overview maps;Metabolism of cofactors and vitamins;Global and overview maps;Global and overview maps	HMDB0060388	Lipids and lipid-like molecules	Prenol lipids	Monoterpenoids	-;_	333.171	6.6846	M+Hac-H	C17H22O3	0	49.7	metab_15262	neg_5376	neg		49		5.899	0.1492	7.126	0.163
Leu Lys Thr	0.001353	0.07556	2.3823	2.3669	0.7549	-0.4057	yes	down	B(i)	-	-	-	-	-	-	-	-	-	-	-	-	361.248	4.5681	M+H	C16H32N4O5	43.1	0	metab_2776	pos_3019	pos		42.8		4.04	0.4338	5.352	0.1727
Indole-3-Carboxilic Acid-O-Sulphate	0.0282	0.4703	2.3819	2.3505	1.4995	0.5845	yes	up	B(ii)	-	-	-	-	-	-	-	HMDB0060002	Organoheterocyclic compounds	Indoles and derivatives	Indolecarboxylic acids and derivatives	-	286.003	3.2002	M+FA-H	C9H7NO5S	0	42.6	metab_12369	neg_2235	neg		46.5		4.662	1.077	3.109	0.07702
Isophysalin G	0.0276	0.4659	2.3776	2.3641	0.6425	-0.6381	yes	down	B(ii)	-	-	-	-	-	-	-	HMDB0039698	Lipids and lipid-like molecules	Steroids and steroid derivatives	Physalins and derivatives	152221-21-1	525.177	5.4751	M-H	C28H30O10	0	56.8	metab_18245	neg_8692	neg		48.9		2.824	1.037	4.395	0.324
Nivalenol	0.004893	0.1822	2.3675	2.3361	0.7637	-0.389	yes	down	B(ii)	C06080	-	-	map00909	Sesquiterpenoid and triterpenoid biosynthesis	Metabolism	Metabolism of terpenoids and polyketides	HMDB0004304	Lipids and lipid-like molecules	Prenol lipids	Sesquiterpenoids	23282-20-4	351.085	1.6608	M+K	C15H20O7	0	53.2	metab_1072	pos_1213	pos		47		4.34	0.5308	5.683	0.3194
17,18-Epete	0.001889	0.09521	2.366	2.3365	0.8029	-0.3168	yes	down	B(ii)	C13843	-	-	-	-	-	-	HMDB0010212	Lipids and lipid-like molecules	Fatty Acyls	Fatty acids and conjugates	131339-23-6	323.196	3.2352	M+Na-H2O	C20H30O3	0	41.5	metab_8162	pos_8767	pos		43.6		5.266	0.4617	6.559	0.1665
Glu-His	0.004403	0.1696	2.3591	2.3218	1.3088	0.3883	yes	up	B(i)	-	-	-	-	-	-	-	HMDB0028821	Organic acids and derivatives	Carboxylic acids and derivatives	Amino acids, peptides, and analogues	21435-29-0	319.08	0.6484	M+Cl	C11H16N4O5	87.4	0	metab_11023	neg_787	neg		54.1		5.603	0.3744	4.281	0.4641
(6S)-2-[7-(1,3-Benzodioxol-5-Yl)Heptanoyl]-3,6-Dihydroxy-2-Cyclohexen-1-One	0.0005844	0.04448	2.3561	2.3174	1.284	0.3607	yes	up	B(i)	-	-	-	-	-	-	-	-	-	-	-	-	359.151	6.3045	M-H	C20H24O6	66.5	0	metab_17284	neg_7635	neg		50.5		5.574	0.1193	4.341	0.3543
2,3-Dihydro-5-(5-Methyl-2-Furanyl)-1H-Pyrrolizine	0.04458	0.5566	2.3555	2.3353	0.6431	-0.6368	yes	down	B(ii)	-	-	-	-	-	-	-	HMDB0040012	Organoheterocyclic compounds	Pyrrolizines	Not Available	-	232.098	4.913	M+FA-H	C12H13NO	0	44.5	metab_18585	neg_9052	neg		45.9		2.941	0.08528	4.573	1.286
Gelomulide N	0.00114	0.06749	2.3513	2.3226	1.3015	0.3802	yes	up	B(i)	-	-	-	-	-	-	-	-	-	-	-	-	433.219	5.9953	M+H	C24H32O7	81.2	0	metab_6679	pos_7216	pos		51.5		5.43	0.4092	4.172	0.1417
5-Hydroxymethyl-2-Furancarboxaldehyde	0.0005077	0.04029	2.351	2.3318	0.7992	-0.3233	yes	down	B(ii)	C11101	-	-	map01120;map00365	Microbial metabolism in diverse environments;Furfural degradation	Metabolism;Metabolism	Global and overview maps;Xenobiotics biodegradation and metabolism	HMDB0034355	Organic oxygen compounds	Organooxygen compounds	Carbonyl compounds	67-47-0	185.045	1.8323	M+Hac-H	C6H6O3	0	40	metab_20340	neg_10886	neg		46.6		4.928	0.2072	6.166	0.3015
Securinine	0.00349	0.1456	2.3473	2.3277	1.3767	0.4612	yes	up	B(i)	C10614	-	-	-	-	-	-	-	-	-	-	5610-40-2	218.118	4.5138	M+H	C13H15NO2	43.2	0	metab_2747	pos_2990	pos		46		4.788	0.5262	3.478	0.2006
Cholylvaline	0.04543	0.5588	2.346	2.3154	0.7464	-0.4219	yes	down	B(ii)	-	-	-	-	-	-	-	HMDB0242380	Lipids and lipid-like molecules	Steroids and steroid derivatives	Bile acids, alcohols and derivatives	-	508.363	5.9097	M+H	C29H49NO6	0	48.4	metab_6781	pos_7324	pos		48.3		4.713	1.163	6.314	0.5135
Deoxycholylhistidine	0.01053	0.2961	2.3427	2.3334	0.7587	-0.3983	yes	down	B(ii)	-	-	-	-	-	-	-	HMDB0242442	Not Available	Not Available	Not Available	-	530.358	6.0418	M+H	C30H47N3O5	0	70.5	metab_6603	pos_7134	pos		53		4.428	0.7372	5.836	0.2169
Evodenoson	0.03936	0.536	2.3402	2.3163	0.6312	-0.6639	yes	down	B(ii)	-	-	-	-	-	-	-	HMDB0252137	Organoheterocyclic compounds	Quinolines and derivatives	Quinolones and derivatives	-	464.202	5.1268	M+H-2H2O	C23H29N7O6	0	57.3	metab_3074	pos_3327	pos		47.6		2.702	0.1256	4.281	1.197
2,4-Quinolinediol	0.003528	0.1465	2.3387	2.3184	1.2685	0.3431	yes	up	B(i)	C16716	-	-	map00996;map01063	Biosynthesis of various alkaloids;Biosynthesis of alkaloids derived from shikimate pathway	Metabolism;Metabolism	Biosynthesis of other secondary metabolites;Chemical structure transformation maps	HMDB0245468	Organoheterocyclic compounds	Quinolines and derivatives	Quinolones and derivatives	-	162.055	2.8431	M+H	C9H7NO2	57.1	0	metab_8428	pos_9053	pos		50.6		6.165	0.4968	4.86	0.2629
Gly-Ser-Trp	0.03119	0.4892	2.3372	2.3146	0.7655	-0.3855	yes	down	B(i)	-	-	-	-	-	-	-	-	-	-	-	-	349.15	2.5954	M+H	C16H20N4O5	73.4	0	metab_1541	pos_1709	pos		53		4.972	1.061	6.495	0.2424
Ethaverine	0.004045	0.1632	2.3277	2.3013	0.7937	-0.3334	yes	down	B(i)	-	-	-	-	-	-	-	HMDB0252008	Organoheterocyclic compounds	Isoquinolines and derivatives	Benzylisoquinolines	-	396.212	4.0796	M+H	C24H29NO4	59.4	0	metab_7686	pos_8270	pos		46.8		4.982	0.4543	6.277	0.3504
Etiopurpurin	0.01592	0.3669	2.3268	2.2767	1.3407	0.423	yes	up	B(ii)	-	-	-	-	-	-	-	HMDB0252104	Not Available	Not Available	Not Available	-	577.356	6.5278	M+H	C37H44N4O2	0	80.6	metab_5921	pos_6406	pos		49.5		5.442	0.5073	4.059	0.6596
Ile-Leu	0.00133	0.07494	2.3265	2.2937	0.7559	-0.4037	yes	down	B(i)	-	-	-	-	-	-	-	HMDB0028911	Organic acids and derivatives	Carboxylic acids and derivatives	Amino acids, peptides, and analogues	-	279.147	4.0531	M+Cl	C12H24N2O3	71.9	0	metab_13006	neg_2907	neg		51.8		3.819	0.4175	5.052	0.13
Prostaglandin F-Main Urinary Metabolite	0.002288	0.1098	2.3135	2.2838	0.7662	-0.3841	yes	down	B(ii)	-	-	-	-	-	-	-	HMDB0256371	Lipids and lipid-like molecules	Fatty Acyls	Eicosanoids	-	377.171	5.9376	M+Cl	C18H30O6	0	50.8	metab_14304	neg_4285	neg		44.9		4.081	0.4435	5.326	0.2111
(6S,8Z)-6-Hydroxy-3-Oxotetradecenoic Acid	0.01281	0.3273	2.3115	2.2909	0.7438	-0.427	yes	down	B(ii)	-	-	-	-	-	-	-	HMDB0062364	Lipids and lipid-like molecules	Fatty Acyls	Fatty acids and conjugates	-	239.164	7.7631	M+H-H2O	C14H24O4	0	47.3	metab_5194	pos_5621	pos		46.8		3.963	0.3046	5.328	0.7177
3-(2-Chloro-3,4-Dihydroxypentyl)-6,8-Dihydroxyisochromen-1-One	0.002949	0.1309	2.2893	2.2554	0.7786	-0.361	yes	down	B(i)	-	-	-	-	-	-	-	-	-	-	-	-	315.064	3.7619	M+H	C14H15ClO6	43.4	0	metab_2399	pos_2632	pos		40.8		4.302	0.4698	5.525	0.1926
Triglyceride Palmitate	0.03699	0.523	2.2855	2.2488	0.7019	-0.5106	yes	down	B(ii)	-	-	-	-	-	-	-	HMDB0259215	Organic acids and derivatives	Carboxylic acids and derivatives	Tetracarboxylic acids and derivatives	-	499.252	3.4707	M-H2O-H	C25H42O11	0	62.4	metab_12582	neg_2460	neg		48.2		3.462	0.8839	4.932	0.6553
1-(2,4-Dihydroxyphenyl)-2-(3,5-Dimethoxyphenyl)-1-Propanone	0.002144	0.104	2.2807	2.2531	0.7535	-0.4082	yes	down	B(i)	-	-	-	-	-	-	-	-	-	-	-	-	301.111	6.7563	M-H	C17H18O5	69.7	0	metab_15314	neg_5437	neg		48.4		3.666	0.1863	4.865	0.4281
Kievitol	0.0005023	0.04003	2.2768	2.2497	0.8031	-0.3163	yes	down	B(ii)	-	-	-	-	-	-	-	HMDB0038112	Phenylpropanoids and polyketides	Isoflavonoids	Isoflavans	104363-14-6;	392.17	4.9558	M+NH4	C20H22O7	0	40.5	metab_2972	pos_3223	pos		45.1		4.711	0.2846	5.866	0.1873
Loline	0.0001184	0.0133	2.2732	2.2434	0.7484	-0.4182	yes	down	B(i)	-	-	-	-	-	-	-	HMDB0259596	Alkaloids and derivatives	Loline alkaloids and derivatives	Not Available	-	172.144	1.1469	M+NH4	C8H14N2O	37.7	0	metab_943	pos_1076	pos		45.5		3.34	0.1526	4.463	0.2042
4-Methyl-2-Phenyl-1H-Pyridazine-3,6-Dione	0.004469	0.1718	2.2706	2.2351	0.7437	-0.4271	yes	down	B(i)	-	-	-	-	-	-	-	-	-	-	-	-	203.081	3.7775	M+H	C11H10N2O2	65.2	0	metab_2411	pos_2644	pos		50.5		3.564	0.05873	4.792	0.5522
Prunus Inhibitor B	1.802e-05	0.003652	2.2592	2.2296	0.8035	-0.3157	yes	down	B(ii)	-	-	-	-	-	-	-	HMDB0037687	Phenylpropanoids and polyketides	Flavonoids	Biflavonoids and polyflavonoids	83889-81-0	541.114	5.9059	M-H2O-H	C30H24O11	0	40.1	metab_14263	neg_4240	neg		43.7		4.456	0.08537	5.546	0.1562
2,7-Di-Tert-Butyl-9-Fluorenylmethyl Chloroformate	0.01673	0.3764	2.2573	2.2241	0.7771	-0.3639	yes	down	B(ii)	-	-	-	-	-	-	-	HMDB0245524	Benzenoids	Fluorenes	Not Available	-	351.155	5.9059	M-H2O-H	C23H27ClO2	0	40.1	metab_17867	neg_8286	neg		38.4		4.612	0.7971	5.935	0.1174
9-Carboxymethoxymethylguanine	0.002936	0.1307	2.2507	2.2427	0.7572	-0.4012	yes	down	B(ii)	-	-	-	-	-	-	-	HMDB0060805	Organoheterocyclic compounds	Imidazopyrimidines	Purines and purine derivatives	-	238.058	3.3551	M-H	C8H9N5O4	0	61.3	metab_19634	neg_10157	neg		49.8		3.774	0.3024	4.984	0.4007
Sarcodon Scabrosus Depsipeptide	0.01499	0.3549	2.243	2.2199	0.7195	-0.475	yes	down	B(ii)	-	-	-	-	-	-	-	HMDB0041421	Organic acids and derivatives	Peptidomimetics	Depsipeptides	-	485.272	3.5065	M+	C23H39N3O8	0	78	metab_7980	pos_8574	pos		51		3.339	0.6447	4.641	0.4244
Lysine Conjugated Cholic Acid	0.0151	0.3569	2.233	2.2029	0.7759	-0.3661	yes	down	B(i)	-	-	-	-	-	-	-	-	-	-	-	-	537.389	5.933	M+H	C30H52N2O6	79.7	0	metab_6756	pos_7298	pos		53.5		4.456	0.2628	5.743	0.7179
Cinncassiol A 19-Glucoside	0.01136	0.3062	2.228	2.1682	0.8049	-0.3132	yes	down	B(ii)	-	-	-	-	-	-	-	HMDB0035165	Lipids and lipid-like molecules	Prenol lipids	Terpene glycosides	73599-12-9	525.235	5.7856	M-H2O-H	C26H40O12	0	41.9	metab_14090	neg_4051	neg		45.6		5.049	0.6489	6.273	0.2019
Thr-Thr-Leu	0.0117	0.3108	2.2268	2.2038	0.7202	-0.4736	yes	down	B(i)	-	-	-	-	-	-	-	-	-	-	-	-	332.183	2.2896	M-H	C14H27N3O6	90.5	0	metab_12109	neg_1968	neg		55.3		3.253	0.1001	4.517	0.7001
Thurfyl Nicotinate	0.0002529	0.0232	2.2247	2.2058	0.8315	-0.2662	yes	down	B(ii)	-	-	-	-	-	-	-	HMDB0259050	Organoheterocyclic compounds	Pyridines and derivatives	Pyridinecarboxylic acids and derivatives	-	252.088	4.4025	M+FA-H	C11H13NO3	0	54.2	metab_18900	neg_9385	neg		49.8		5.403	0.2252	6.498	0.1744
1-(13Z,16Z-Docosadienoyl)-Glycero-3-Phosphate	0.009515	0.2821	2.2201	2.1892	0.8145	-0.2961	yes	down	B(ii)	-	-	-	-	-	-	-	HMDB0062306	Lipids and lipid-like molecules	Glycerophospholipids	Glycerophosphates	_;	491.312	6.0805	M+H	C25H47O7P	0	65.8	metab_6556	pos_7085	pos		51.5		5.395	0.6336	6.624	0.1683
Asn Arg Gln	0.04077	0.5414	2.2153	2.1963	1.3366	0.4185	yes	up	B(i)	-	-	-	-	-	-	-	-	-	-	-	-	417.225	6.1115	M+H	C15H28N8O6	81.7	0	metab_6517	pos_7045	pos		51.6		5.663	0.3152	4.237	1.052
Cynaropicrin	0.01688	0.3769	2.2079	2.187	0.7852	-0.3489	yes	down	B(ii)	C09385;C09547	-	-	-	-	-	-	HMDB0036423	Lipids and lipid-like molecules	Prenol lipids	Terpene lactones	35730-78-0	391.14	4.8891	M+FA-H	C19H22O6	0	85.1	metab_18599	neg_9067	neg		55.8		4.689	0.3799	5.972	0.6844
Trp-Asp-Thr	0.04422	0.5553	2.1751	2.1505	0.5794	-0.7874	yes	down	B(i)	-	-	-	-	-	-	-	-	-	-	-	-	401.147	4.8971	M-H2O-H	C19H24N4O7	58	0	metab_18592	neg_9059	neg		48.6		1.905	0.5902	3.288	0.9157
Pinolidoxin	0.002457	0.116	2.1719	2.1384	1.2428	0.3136	yes	up	B(ii)	C08503	-	-	-	-	-	-	HMDB0301836	Organoheterocyclic compounds	Oxocins	Not Available	152985-39-2;_	359.151	6.5024	M+Na-2H	C18H26O6	0	40.5	metab_17067	neg_7371	neg		42.6		5.594	0.101	4.501	0.4257
3-Isopropyl-3-Methyl-2,5-Dihydro-3H-Imidazo[2,1-A]Isoindole-2,5-Dione	0.005489	0.1964	2.1667	2.1408	0.743	-0.4286	yes	down	B(i)	-	-	-	-	-	-	-	-	-	-	-	-	243.113	4.8084	M+H	C14H14N2O2	56.6	0	metab_7346	pos_7914	pos		48.1		3.293	0.1258	4.432	0.5234
Smgdg(O-16:4/3:0)	0.04584	0.5615	2.1557	2.1402	1.3992	0.4846	yes	up	B(i)	-	-	-	-	-	-	-	-	-	-	-	-	665.284	5.4591	M+Hac-H	C28H46O12S	53.1	0	metab_18252	neg_8699	neg		48.4		4.777	1.066	3.414	0.2044
O-Cresol	0.02529	0.4531	2.1487	2.117	0.7392	-0.436	yes	down	B(i)	C01542	-	-	map01100;map01220;map00623;map01120	Metabolic pathways;Degradation of aromatic compounds;Toluene degradation;Microbial metabolism in diverse environments	Metabolism;Metabolism;Metabolism;Metabolism	Global and overview maps;Global and overview maps;Xenobiotics biodegradation and metabolism;Global and overview maps	HMDB0002055	Benzenoids	Phenols	Cresols	95-48-7	107.049	3.2067	M-H	C7H8O	40.2	0	metab_12372	neg_2238	neg		44.6		3.528	0.7122	4.773	0.4488
2-Naphthalen-1-Yl-N-[[1-(Thiophen-2-Ylmethyl)Piperidin-4-Yl]Methyl]Acetamide	0.001619	0.08579	2.1483	2.1151	0.8308	-0.2674	yes	down	B(i)	-	-	-	-	-	-	-	-	-	-	-	-	379.186	5.9097	M+H	C23H26N2OS	35	0	metab_3458	pos_3738	pos		42		5.17	0.3728	6.223	0.1075
Ingenol	0.0006421	0.04728	2.1423	2.1099	0.8556	-0.225	yes	down	B(i)	C09112;_	-	-	-	-	-	-	-;HMDB0253484	Lipids and lipid-like molecules	Prenol lipids	Diterpenoids	30220-46-3;_	347.187	6.6926	M-H	C20H28O5	35.9	0	metab_16909	neg_7178	neg		45.7		6.067	0.3126	7.091	0.04559
Thr-Met	0.01538	0.3598	2.1414	2.1325	0.7421	-0.4303	yes	down	B(i)	-	-	-	-	-	-	-	HMDB0029067	Organic acids and derivatives	Carboxylic acids and derivatives	Amino acids, peptides, and analogues	90729-28-5	249.091	1.461	M-H	C9H18N2O4S	81.5	0	metab_20418	neg_10967	neg		53.1		3.479	0.5805	4.688	0.428
Isoxanthohumol	0.01737	0.3825	2.1398	2.1057	0.7536	-0.4082	yes	down	B(i)	C22606	-	-	-	-	-	-	-	-	-	-	72247-79-1	353.139	6.0809	M-H	C21H22O5	56.3	0	metab_14529	neg_4538	neg		48		3.639	0.4001	4.829	0.6121
Furoguaiaoxidin	0.03671	0.5216	2.1362	2.1121	0.6662	-0.5859	yes	down	B(i)	-	-	-	-	-	-	-	-	-	-	-	-	357.133	4.9558	M+H	C20H20O6	79.6	0	metab_7267	pos_7833	pos		54.3		2.593	0.1255	3.892	0.9626
Isolimonic Acid	0.04091	0.5414	2.1314	2.0968	0.6771	-0.5626	yes	down	B(ii)	-	-	-	-	-	-	-	HMDB0038170	Organoheterocyclic compounds	Naphthofurans	Not Available	-	527.193	5.1327	M+Na-2H	C26H34O10	0	61.2	metab_13680	neg_3615	neg		49.3		2.726	0.08521	4.026	0.9985
Dihydrodeoxy-8-Epiaustdiol	0.006897	0.2276	2.1313	2.1084	1.2345	0.3039	yes	up	B(ii)	-	-	-	-	-	-	-	HMDB0031668	Organoheterocyclic compounds	Azaphilones	Not Available	58957-07-6	264.123	4.8779	M+ACN+H	C12H14O4	0	42.8	metab_7312	pos_7878	pos		46.5		5.865	0.4663	4.751	0.2972
Praziquantel	0.0006894	0.04881	2.1277	2.0902	0.8433	-0.2458	yes	down	B(ii)	C07367	-	-	-	-	-	-	HMDB0015191	Organoheterocyclic compounds	Tetrahydroisoquinolines	Not Available	55268-74-1	345.216	6.3048	M+CH3OH+H	C19H24N2O2	0	44.2	metab_4024	pos_4341	pos		46		5.41	0.1401	6.415	0.2815
3'-Hydroxy-Ht2 Toxin	0.02177	0.4197	2.1268	2.09	0.7785	-0.3613	yes	down	B(ii)	-	-	-	-	-	-	-	HMDB0036162	Lipids and lipid-like molecules	Prenol lipids	Sesquiterpenoids	78368-54-4	504.218	2.2348	M+ACN+Na	C22H32O9	0	62.4	metab_8786	pos_9439	pos		47.8		4.22	0.1259	5.421	0.7706
Nicotine Glucuronide	0.006543	0.2192	2.1226	2.0961	0.8229	-0.2813	yes	down	B(ii)	-	-	-	-	-	-	-	HMDB0001272	Nucleosides, nucleotides, and analogues	Purine nucleotides	Purine ribonucleotides	152306-59-7	361.137	4.5681	M+Na	C16H22N2O6	0	70.7	metab_7465	pos_8036	pos		52.2		5.105	0.3801	6.204	0.3831
Arg-Gly-Leu	0.00433	0.1682	2.1117	2.0873	0.8487	-0.2367	yes	down	B(i)	-	-	-	-	-	-	-	-	-	-	-	-	379.187	6.0012	M+Cl	C14H28N6O4	35.9	0	metab_17727	neg_8131	neg		45.3		5.979	0.4763	7.045	0.05441
4(1H)-Pyridinone, 2-Ethyl-3-Hydroxy-1-(2-Hydroxyethyl)-	0.02973	0.4813	2.1094	2.082	0.7473	-0.4202	yes	down	B(ii)	-	-	-	-	-	-	-	HMDB0244490	Organoheterocyclic compounds	Pyridines and derivatives	Hydroxypyridines	-	182.082	5.3995	M-H	C9H13NO3	0	45.5	metab_13846	neg_3793	neg		47.2		3.641	0.1948	4.872	0.8464
Sterculic Acid	0.002572	0.1205	2.1007	2.0622	1.2035	0.2672	yes	up	B(ii)	C08366	-	-	map01060	Biosynthesis of plant secondary metabolites	Metabolism	Chemical structure transformation maps	HMDB0258495	Lipids and lipid-like molecules	Fatty Acyls	Fatty acids and conjugates	738-87-4;_;	633.51	7.0772	2M+FA-H	C19H34O2	0	55.5	metab_16651	neg_6889	neg		46.4		6.038	0.3212	5.017	0.2585
Abu-Leu-Oh	1.232e-05	0.002802	2.0922	2.0623	0.8402	-0.2513	yes	down	B(i)	-	-	-	-	-	-	-	-	-	-	-	-	323.125	5.4886	M-H	C15H20N2O6	44.9	0	metab_13897	neg_3847	neg		47.2		4.888	0.1022	5.818	0.09893
2-(Propylthio)Nicotinic Acid	0.03931	0.536	2.0919	2.0646	0.7279	-0.4582	yes	down	B(i)	-	-	-	-	-	-	-	-	-	-	-	-	198.058	2.9588	M+H	C9H11NO2S	47.5	0	metab_8328	pos_8942	pos		46.5		3.32	0.1258	4.561	0.937
Threonyllysine	0.005376	0.1935	2.0903	2.0708	0.7905	-0.3392	yes	down	B(ii)	-	-	-	-	-	-	-	HMDB0029066	Organic acids and derivatives	Carboxylic acids and derivatives	Amino acids, peptides, and analogues	23161-31-1	230.15	4.4129	M+H-H2O	C10H21N3O4	0	54	metab_2696	pos_2938	pos		47.8		3.991	0.4385	5.049	0.2358
2-Amino-3-Methoxybenzoic Acid	8.662e-06	0.002341	2.0858	2.0632	0.8522	-0.2308	yes	down	B(i)	C05831	-	-	map00380	Tryptophan metabolism	Metabolism	Amino acid metabolism	HMDB0060374	Benzenoids	Benzene and substituted derivatives	Benzoic acids and derivatives	-	166.05	3.4628	M-H	C8H9NO3	47.4	0	metab_12565	neg_2442	neg		47.5		5.349	0.1016	6.277	0.08673
1,2,3,4,5,6-Hexahydro-5-(1-Hydroxyethylidene)-7H-Cyclopenta[B]Pyridin-7-One	0.009758	0.2852	2.0779	2.0495	0.8201	-0.2862	yes	down	B(ii)	-	-	-	-	-	-	-	HMDB0039655	Organoheterocyclic compounds	Pyridines and derivatives	Hydropyridines	118355-70-7	224.093	4.3178	M+FA-H	C10H13NO2	0	41.1	metab_18959	neg_9446	neg		46.9		4.913	0.5454	5.991	0.192
4-Isopropylbenzoic Acid	0.03811	0.5304	2.0749	2.0579	0.7223	-0.4693	yes	down	B(i)	C06578	-	-	map01100;map01220;map00622;map01120	Metabolic pathways;Degradation of aromatic compounds;Xylene degradation;Microbial metabolism in diverse environments	Metabolism;Metabolism;Metabolism;Metabolism	Global and overview maps;Global and overview maps;Xenobiotics biodegradation and metabolism;Global and overview maps	HMDB0035268	Lipids and lipid-like molecules	Prenol lipids	Monoterpenoids	536-66-3	163.077	4.6282	M-H	C10H12O2	56.2	0	metab_18753	neg_9231	neg		48.3		3.218	0.6376	4.455	0.6825
1,8-Dihydroxy-6-Methyl-2,3-Dihydro-1H-Cyclopenta[B]Chromen-9-One	0.03563	0.5165	2.0742	2.0762	0.7645	-0.3873	yes	down	B(i)	-	-	-	-	-	-	-	-	-	-	-	-	233.081	4.6998	M+H	C13H12O4	44.9	0	metab_7400	pos_7969	pos		47		4.036	0.8449	5.279	0.3672
Mono(2-Ethylhexyl)Terephthalate	0.0002932	0.02567	2.0609	2.038	1.1946	0.2565	yes	up	B(i)	-	-	-	-	-	-	-	-	-	-	-	-	277.144	6.1528	M-H	C16H22O4	46.8	0	metab_14637	neg_4661	neg		46.4		5.77	0.09364	4.83	0.233
Arg-Leu-Leu	0.01936	0.3963	2.0577	2.0302	0.7712	-0.3748	yes	down	B(i)	-	-	-	-	-	-	-	-	-	-	-	-	401.287	3.2894	M+H	C18H36N6O4	68.4	0	metab_2126	pos_2345	pos		50.1		3.769	0.1259	4.887	0.6946
4-Ethyl-N-(3-Phenylpropyl)Thieno[3,2-B]Pyrrole-5-Carboxamide	0.02244	0.4283	2.0547	2.0283	0.8268	-0.2744	yes	down	B(i)	-	-	-	-	-	-	-	-	-	-	-	-	313.139	2.8662	M+H	C18H20N2OS	59.9	0	metab_1848	pos_2045	pos		47.7		5.404	0.458	6.536	0.5827
Kainic Acid	0.0005135	0.04041	2.0514	2.0291	0.8289	-0.2707	yes	down	B(i)	C12819;_	-	-	-	-	-	-	-;HMDB0253757	Organic acids and derivatives	Carboxylic acids and derivatives	Amino acids, peptides, and analogues	487-79-6;_	212.092	5.1037	M-H	C10H15NO4	64.3	0	metab_18484	neg_8941	neg		50.6		4.559	0.1769	5.5	0.2152
Ser-Ser-Trp	0.007851	0.2503	2.0509	2.027	0.7887	-0.3425	yes	down	B(i)	-	-	-	-	-	-	-	-	-	-	-	-	396.188	3.3981	M+NH4	C17H22N4O6	43.6	0	metab_8053	pos_8652	pos		48.1		3.885	0.5043	4.926	0.1679
2-Acetamido-3-(4-Acetamidophenyl)Prop-2-Enoic Acid	0.006192	0.2123	2.0451	2.0213	0.8394	-0.2526	yes	down	B(i)	-	-	-	-	-	-	-	-	-	-	-	-	263.102	3.7697	M+H	C13H14N2O4	67.4	0	metab_2406	pos_2639	pos		52.4		5.325	0.1635	6.344	0.4662
1-(3-Fluorobenzoyl)-N-(5-Propyl-1,3,4-Thiadiazol-2-Yl)Piperidine-4-Carboxamide	0.0009549	0.05976	2.0167	1.9871	1.215	0.281	yes	up	B(i)	-	-	-	-	-	-	-	-	-	-	-	-	377.142	3.3669	M+H	C18H21FN4O2S	87.1	0	metab_8074	pos_8674	pos		51.4		5.182	0.2297	4.265	0.2005
Ser-Thr-Ile	0.02872	0.4726	2.0112	2.0027	0.7681	-0.3807	yes	down	B(i)	-	-	-	-	-	-	-	-	-	-	-	-	318.167	2.3177	M-H	C13H25N3O6	71.4	0	metab_19994	neg_10524	neg		51.7		3.752	0.3562	4.885	0.7075
Quinoline-4,8-Diol	0.0006764	0.04841	2.0053	1.9804	1.169	0.2253	yes	up	B(ii)	C05637	-	-	map00380	Tryptophan metabolism	Metabolism	Amino acid metabolism	HMDB0060289	Organoheterocyclic compounds	Quinolines and derivatives	Quinolones and derivatives	-;_	160.04	3.4025	M-H	C9H7NO2	0	55.3	metab_19592	neg_10115	neg		48		6.239	0.2736	5.337	0.06459
7-[2-Trifluoromethyl-4-(2-Hydroxyphenyl)-1,3-Dioxan-Cis-5-Yl]-Hept-5Z-Enoic Acid	0.04292	0.5478	2.0028	2.0035	0.8041	-0.3146	yes	down	B(i)	-	-	-	-	-	-	-	-	-	-	-	-	373.129	5.1667	M-H	C18H21F3O5	46.5	0	metab_18445	neg_8901	neg		47.3		4.884	0.8506	6.074	0.3757
2-[1-(2-Methoxyethyl)Piperidin-4-Yl]-5-(Trifluoromethyl)-1,3,4-Oxadiazole	0.002118	0.1034	1.9994	1.975	0.8426	-0.2471	yes	down	B(i)	-	-	-	-	-	-	-	-	-	-	-	-	280.129	3.3669	M+H	C11H16F3N3O2	43	0	metab_8075	pos_8675	pos		44.6		4.968	0.2988	5.896	0.2014
Hydroxyvitamin D3	0.04837	0.574	1.9898	1.964	1.2427	0.3135	yes	up	B(ii)	-	-	-	-	-	-	-	HMDB0253301	Lipids and lipid-like molecules	Steroids and steroid derivatives	Vitamin D and derivatives	-	459.348	6.7085	M+Hac-H	C27H44O2	0	46.1	metab_16894	neg_7160	neg		46.8		5.95	0.1078	4.788	0.9344
Artemidiol	0.0258	0.4548	1.9812	1.9647	0.8356	-0.2592	yes	down	B(ii)	-	-	-	-	-	-	-	HMDB0030648	Phenylpropanoids and polyketides	Isocoumarins and derivatives	Not Available	54963-30-3	252.123	2.6265	M+NH4	C13H14O4	0	48.5	metab_8661	pos_9304	pos		49.1		5.488	0.2023	6.568	0.7051
Ile-Ala-Lys	0.03445	0.5123	1.9743	1.9609	0.7843	-0.3505	yes	down	B(i)	-	-	-	-	-	-	-	-	-	-	-	-	331.233	1.4748	M+H	C15H30N4O4	40.6	0	metab_1039	pos_1179	pos		45		4.014	0.4652	5.118	0.6638
Phe-Lys	0.01044	0.296	1.9649	1.9423	0.7977	-0.326	yes	down	B(i)	-	-	-	-	-	-	-	HMDB0029000	Organic acids and derivatives	Carboxylic acids and derivatives	Amino acids, peptides, and analogues	6456-72-0	294.181	1.0849	M+H	C15H23N3O3	70.3	0	metab_9345	pos_10028	pos		51.2		3.845	0.1259	4.82	0.5163
16R-Hete	0.0004693	0.03822	1.9647	1.9437	1.1744	0.232	yes	up	B(i)	C14778	-	-	map00590	Arachidonic acid metabolism	Metabolism	Lipid metabolism	HMDB0004680;LMFA03060069	Lipids and lipid-like molecules	Fatty Acyls	Eicosanoids	_;	343.226	6.2737	M+Na	C20H32O3	48.5	0	metab_6266	pos_6768	pos		44.8		5.804	0.1311	4.942	0.2143
2-Phenylaminoadenosine	0.02204	0.4237	1.9548	1.9314	0.7942	-0.3323	yes	down	B(ii)	-	-	-	-	-	-	-	HMDB0001069	Nucleosides, nucleotides, and analogues	Purine nucleosides	Not Available	53296-10-9	339.12	4.5762	M-H2O-H	C16H18N6O4	0	62.6	metab_13354	neg_3271	neg		48.5		3.945	0.6556	4.967	0.1234
Galdosol	0.001424	0.07834	1.9532	1.9212	1.156	0.2092	yes	up	B(i)	-	-	-	-	-	-	-	-	-	-	-	-	343.155	6.2168	M-H	C20H24O5	71.5	0	metab_14732	neg_4761	neg		52.3		6.417	0.1632	5.551	0.2649
Isoleucyllysine	0.007724	0.2471	1.9521	1.9308	0.8344	-0.2612	yes	down	B(i)	-	-	-	-	-	-	-	HMDB0028912	Organic acids and derivatives	Carboxylic acids and derivatives	Amino acids, peptides, and analogues	-	260.197	0.6673	M+H	C12H25N3O3	47	0	metab_589	pos_666	pos		47.4		4.756	0.334	5.7	0.3453
Adhumulone	4.111e-05	0.006283	1.9464	1.9173	0.893	-0.1633	yes	down	B(i)	-	-	-	-	-	-	-	HMDB0030138	Organic oxygen compounds	Organooxygen compounds	Carbonyl compounds	28374-89-2	361.203	6.7324	M-H	C21H30O5	63.1	0	metab_15295	neg_5414	neg		51.3		6.768	0.1289	7.579	0.0822
Lys-Val-Leu	0.0482	0.5737	1.9432	1.9158	0.7552	-0.4051	yes	down	B(i)	-	-	-	-	-	-	-	-	-	-	-	-	357.251	3.1597	M-H	C17H34N4O4	66.1	0	metab_12343	neg_2208	neg		50.2		3.421	0.19	4.53	0.8766
Gln-Glu-Ile	0.01955	0.3984	1.9302	1.9137	0.8058	-0.3116	yes	down	B(i)	-	-	-	-	-	-	-	-	-	-	-	-	387.188	3.4185	M-H	C16H28N4O7	86.4	0	metab_12537	neg_2412	neg		53.9		4.119	0.5233	5.112	0.3485
1-[2-[4,4-Difluoro-3-(Methoxymethyl)Piperidin-1-Yl]-2-Oxoethyl]Pyrrolidin-2-One	0.02653	0.4612	1.9261	1.8976	0.8331	-0.2634	yes	down	B(i)	-	-	-	-	-	-	-	-	-	-	-	-	291.155	3.1576	M+H	C13H20F2N2O3	62.6	0	metab_2036	pos_2248	pos		47.8		5.027	0.649	6.034	0.2302
Vanillyl Alcohol	0.01606	0.3683	1.9256	1.9014	0.8196	-0.287	yes	down	B(i)	C06317	-	-	map00627;map01120	Aminobenzoate degradation;Microbial metabolism in diverse environments	Metabolism;Metabolism	Xenobiotics biodegradation and metabolism;Global and overview maps	HMDB0032012	Benzenoids	Phenols	Methoxyphenols	498-00-0	155.07	4.6764	M+H	C8H10O3	52.1	0	metab_7410	pos_7979	pos		48.5		4.353	0.2535	5.311	0.5194
2,4,6-Phenanthrenetriol 2-O-B-D-Glucoside	0.005753	0.2001	1.9175	1.9061	0.8122	-0.3001	yes	down	B(ii)	-	-	-	-	-	-	-	HMDB0036335	Organic oxygen compounds	Organooxygen compounds	Carbohydrates and carbohydrate conjugates	-	387.109	5.6416	M-H	C20H20O8	0	53.6	metab_18143	neg_8585	neg		46.6		3.91	0.3542	4.814	0.2471
Dehydroeburicoic Acid	0.01601	0.3676	1.9166	1.8944	0.8451	-0.2427	yes	down	B(ii)	C16950;_	-	-	-	-	-	-	HMDB0250950	Lipids and lipid-like molecules	Steroids and steroid derivatives	Bile acids, alcohols and derivatives	-;_	523.374	5.933	M+CH3OH+Na	C31H48O3	0	75	metab_6757	pos_7299	pos		51.1		5.212	0.2995	6.167	0.4916
Senkirkine	0.04199	0.545	1.9096	1.8844	0.826	-0.2758	yes	down	B(i)	C10396	-	-	-	-	-	-	-	-	-	-	2318-18-5	366.191	4.4362	M+H	C19H27NO6	56.9	0	metab_7528	pos_8104	pos		49.1		4.946	0.6428	5.988	0.4912
Lasepitin	0.009716	0.2849	1.906	1.895	0.8208	-0.2849	yes	down	B(i)	-	-	-	-	-	-	-	-	-	-	-	-	345.13	2.8275	M+H	C19H20O6	62.4	0	metab_8439	pos_9066	pos		47		4.232	0.2691	5.156	0.4156
Gln-Ala-Ile	0.01335	0.332	1.8952	1.8741	0.8064	-0.3104	yes	down	B(i)	-	-	-	-	-	-	-	-	-	-	-	-	329.183	3.334	M-H	C14H26N4O5	43.9	0	metab_12460	neg_2333	neg		45.4		3.845	0.2477	4.768	0.4713
2-(Malonylamino)Benzoic Acid	0.01022	0.2936	1.8952	1.862	1.1723	0.2293	yes	up	B(ii)	C03147	-	-	-	-	-	-	HMDB0039495	Benzenoids	Benzene and substituted derivatives	Benzoic acids and derivatives	53947-84-5	222.04	1.7146	M-H	C10H9NO5	0	45.9	metab_20375	neg_10922	neg		48.1		6.077	0.3061	5.184	0.3755
Dl-Arginine	0.02454	0.4451	1.8937	1.8517	1.2769	0.3527	yes	up	B(ii)	C02385	-	-	-	-	-	-	HMDB0251511	Organic acids and derivatives	Carboxylic acids and derivatives	Amino acids, peptides, and analogues	-	139.098	0.5521	M+H-2H2O	C6H14N4O2	0	43.9	metab_9927	pos_10693	pos		47.1		4.399	0.2472	3.445	0.5898
2,4-Dihydroxy-2H-1,4-Benzoxazin-3(4H)-One	0.003342	0.1416	1.8825	1.8484	1.1931	0.2547	yes	up	B(ii)	C15770	-	-	map00402;map01100;map01110;map00999	Benzoxazinoid biosynthesis;Metabolic pathways;Biosynthesis of secondary metabolites;Biosynthesis of various plant secondary metabolites	Metabolism;Metabolism;Metabolism;Metabolism	Biosynthesis of other secondary metabolites;Global and overview maps;Global and overview maps;Biosynthesis of other secondary metabolites	HMDB0033733	Organoheterocyclic compounds	Benzoxazines	Benzoxazinones	17359-54-5	162.019	1.7146	M-H2O-H	C8H7NO4	0	50.3	metab_20376	neg_10923	neg		48.1		5.123	0.2913	4.294	0.1993
Ala-Ala-Ile	0.001069	0.06451	1.8809	1.85	0.8466	-0.2402	yes	down	B(i)	-	-	-	-	-	-	-	-	-	-	-	-	272.162	2.9594	M-H	C12H23N3O4	41.7	0	metab_19896	neg_10425	neg		46.1		4.4	0.1977	5.197	0.1853
2-Hydroxy-2,6,6-Trimethylcyclohexanone	0.02676	0.4623	1.8755	1.8629	0.8548	-0.2263	yes	down	B(ii)	-	-	-	-	-	-	-	HMDB0037023	Organic oxygen compounds	Organooxygen compounds	Carbonyl compounds	7500-42-7	198.149	3.2661	M+ACN+H	C9H16O2	0	42.6	metab_2099	pos_2317	pos		48		5.729	0.09864	6.702	0.6598
Nicotinic Acid Ribonucleoside	0.01404	0.3401	1.8717	1.8452	1.1832	0.2427	yes	up	B(ii)	C05841	-	-	map01100;map00760	Metabolic pathways;Nicotinate and nicotinamide metabolism	Metabolism;Metabolism	Global and overview maps;Metabolism of cofactors and vitamins	HMDB0006809	Organic oxygen compounds	Organooxygen compounds	Carbohydrates and carbohydrate conjugates	4013-06-03	289.118	3.2352	M+CH3OH+H	C11H14NO6+	0	64.9	metab_8163	pos_8768	pos		48.3		5.813	0.1516	4.913	0.5029
Lys-Trp-Ile	0.005243	0.1917	1.8712	1.8487	0.8812	-0.1824	yes	down	B(i)	-	-	-	-	-	-	-	-	-	-	-	-	446.276	5.8242	M+H	C23H35N5O4	54.3	0	metab_3380	pos_3657	pos		47.8		6.284	0.2718	7.131	0.2883
Mg(6 Keto-Pgf1Alpha/0:0/0:0)	0.02021	0.4031	1.8669	1.8485	0.8459	-0.2414	yes	down	B(ii)	-	-	-	-	-	-	-	HMDB0260477	Lipids and lipid-like molecules	Fatty Acyls	Eicosanoids	-	462.304	6.189	M+NH4	C23H40O8	0	40.2	metab_6388	pos_6909	pos		42.2		5.101	0.4491	6.03	0.3869
Tyr Phe	0.003061	0.1349	1.8645	1.8506	0.8499	-0.2347	yes	down	B(i)	-	-	-	-	-	-	-	-	-	-	-	-	329.149	3.6226	M+H	C18H20N2O4	60.2	0	metab_7922	pos_8514	pos		49.2		4.687	0.1885	5.515	0.2903
Koninginin A	0.01105	0.3004	1.8594	1.813	0.856	-0.2244	yes	down	B(i)	-	-	-	-	-	-	-	-	-	-	-	-	285.206	6.1813	M+H	C16H28O4	44.3	0	metab_3832	pos_4134	pos		45.5		5.063	0.4256	5.915	0.1989
N-(N-Acetylmethionyl)Dopamine	0.04292	0.5478	1.8582	1.8319	0.8283	-0.2718	yes	down	B(ii)	-	-	-	-	-	-	-	HMDB0244495	Organic acids and derivatives	Carboxylic acids and derivatives	Amino acids, peptides, and analogues	-	291.116	4.8161	M+H-2H2O	C15H22N2O4S	0	50.5	metab_2901	pos_3148	pos		47.1		4.795	0.7501	5.789	0.2014
Gln-Val-Ala	0.03674	0.5216	1.8559	1.8482	0.7959	-0.3293	yes	down	B(i)	-	-	-	-	-	-	-	-	-	-	-	-	315.167	1.8563	M-H	C13H24N4O5	45.3	0	metab_20212	neg_10753	neg		45.7		3.877	0.4122	4.871	0.6183
Gamma-Glutamyltyrosine	0.01256	0.3236	1.8553	1.8481	0.8189	-0.2883	yes	down	B(i)	-	-	-	-	-	-	-	HMDB0011741	Organic acids and derivatives	Carboxylic acids and derivatives	Amino acids, peptides, and analogues	7432-23-7	309.11	1.6159	M-H	C14H18N2O6	79.9	0	metab_20395	neg_10942	neg		53.8		4.033	0.2881	4.925	0.4174
Histidine Conjugated Cholic Acid	0.01976	0.3996	1.8455	1.8275	0.828	-0.2723	yes	down	B(i)	-	-	-	-	-	-	-	-	-	-	-	-	546.354	5.9563	M+H	C30H47N3O6	87.9	0	metab_6735	pos_7276	pos		55.4		4.356	0.3069	5.261	0.4853
1-Tert-Butyl-3-(1-Phenylethyl)Urea	0.04832	0.574	1.8377	1.8303	0.7765	-0.3649	yes	down	B(i)	-	-	-	-	-	-	-	-	-	-	-	-	221.165	2.5258	M+H	C13H20N2O	41.3	0	metab_1515	pos_1681	pos		45.3		3.506	0.2276	4.515	0.7841
5-[2-(4-Benzylpiperazin-1-Yl)-2-Oxoethyl]-3-Methylpyridazino[4,5-B]Indol-4-One	0.01082	0.3004	1.8355	1.8065	1.1691	0.2254	yes	up	B(i)	-	-	-	-	-	-	-	-	-	-	-	-	416.213	3.5686	M+H	C24H25N5O2	39	0	metab_2291	pos_2519	pos		41.5		5.843	0.3925	4.998	0.2473
Cyclobutyl-[4-(3-Cyclopropyl-1,2,4-Triazol-4-Yl)Piperidin-1-Yl]Methanone	0.04235	0.545	1.826	1.8005	0.8031	-0.3163	yes	down	B(i)	-	-	-	-	-	-	-	-	-	-	-	-	275.185	5.1966	M+H	C15H22N4O	39.3	0	metab_3115	pos_3370	pos		43.3		3.855	0.4943	4.8	0.5446
Asp Leu Ser Glu	0.0213	0.4146	1.8199	1.8166	0.8396	-0.2522	yes	down	B(i)	-	-	-	-	-	-	-	-	-	-	-	-	461.185	5.7216	M-H	C18H30N4O10	36.4	0	metab_18092	neg_8528	neg		42.7		4.686	0.2936	5.581	0.4988
Val-Tyr-Ile	0.04814	0.5737	1.814	1.7892	0.7689	-0.3791	yes	down	B(i)	-	-	-	-	-	-	-	-	-	-	-	-	392.219	4.6762	M-H	C20H31N3O5	62.2	0	metab_13411	neg_3329	neg		49.7		3.221	0.1155	4.189	0.7735
4A-Hydroxytetrahydrobiopterin	0.002366	0.113	1.8131	1.793	0.8265	-0.275	yes	down	B(ii)	C15522;_	-	-	map01100;map00790	Metabolic pathways;Folate biosynthesis	Metabolism;Metabolism	Global and overview maps;Metabolism of cofactors and vitamins	HMDB0002281	Organoheterocyclic compounds	Pteridines and derivatives	Pterins and derivatives	-;1379003-93-6;_;70110-58-6	513.213	5.4811	2M-H	C9H15N5O4	0	55.3	metab_18242	neg_8689	neg		47		3.667	0.141	4.437	0.271
Tetrahydrocortisol	0.02069	0.4087	1.8046	1.7887	1.1599	0.214	yes	up	B(ii)	C05472;C05465	-	-	map04976;map00140;map00121;map00120;map04979	Bile secretion;Steroid hormone biosynthesis;Secondary bile acid biosynthesis;Primary bile acid biosynthesis;Cholesterol metabolism	Organismal Systems;Metabolism;Metabolism;Metabolism;Organismal Systems	Digestive system;Lipid metabolism;Lipid metabolism;Lipid metabolism;Digestive system	HMDB0000949	Lipids and lipid-like molecules	Steroids and steroid derivatives	Bile acids, alcohols and derivatives	1953/2/1;53-02-1;	347.223	6.2806	M-H2O-H	C21H34O5	0	67.7	metab_17316	neg_7672	neg		51.6		6.332	0.3464	5.459	0.44
Rose Oxide (Cis)	0.03466	0.5125	1.8	1.7893	0.8144	-0.2963	yes	down	B(ii)	C10288	-	-	-	-	-	-	HMDB0304731	Phenylpropanoids and polyketides	Stilbenes	Stilbene glycosides	-	419.135	5.4286	M-H	C21H24O9	0	70.4	metab_13863	neg_3811	neg		52.8		4.04	0.2649	4.961	0.6237
(1Xi,3Xi)-1,2,3,4-Tetrahydro-1-Methyl-Beta-Carboline-3-Carboxylic Acid	0.02561	0.4531	1.7925	1.7821	0.8298	-0.2691	yes	down	B(ii)	-	-	-	-	-	-	-	HMDB0037942	Alkaloids and derivatives	Harmala alkaloids	Not Available	-	229.098	4.8652	M-H	C13H14N2O2	0	47.1	metab_18616	neg_9084	neg		46.2		4.321	0.5274	5.207	0.2871
Val-Ile	0.04979	0.5821	1.7824	1.7572	0.7909	-0.3384	yes	down	B(i)	-	-	-	-	-	-	-	HMDB0029130	Organic acids and derivatives	Carboxylic acids and derivatives	Amino acids, peptides, and analogues	20556-14-3	265.132	3.1309	M+Cl	C11H22N2O3	71.3	0	metab_19793	neg_10319	neg		52		3.526	0.3062	4.458	0.6967
Gln Leu Leu	0.02086	0.4108	1.7763	1.7585	0.8444	-0.244	yes	down	B(i)	-	-	-	-	-	-	-	-	-	-	-	-	373.244	3.9328	M+H	C17H32N4O5	76.9	0	metab_7750	pos_8336	pos		51.8		4.586	0.4426	5.431	0.3155
Leu-Arg	0.03498	0.5129	1.7753	1.7583	0.7825	-0.3538	yes	down	B(i)	-	-	-	-	-	-	-	HMDB0028923	Organic acids and derivatives	Carboxylic acids and derivatives	Amino acids, peptides, and analogues	-	286.188	0.947	M-H	C12H25N5O3	72.9	0	metab_11361	neg_1169	neg		52.5		3.224	0.08532	4.12	0.6548
Cannabinol	0.002999	0.1325	1.7658	1.7401	1.1589	0.2128	yes	up	B(i)	C07580	-	-	-	-	-	-	HMDB0249590;LMPK13120002	Organoheterocyclic compounds	Benzopyrans	1-benzopyrans	521-35-7;_;	328.228	6.0728	M+NH4	C21H26O2	70.3	0	metab_3669	pos_3959	pos		48.9		5.33	0.1534	4.599	0.2632
Allysine	0.02035	0.4055	1.7522	1.7279	0.8663	-0.2071	yes	down	B(ii)	C04076;_;C01475	-	-	map01100;map00310;map01110;map00300;map01120;map00960;map01230;map01064;map01060	Metabolic pathways;Lysine degradation;Biosynthesis of secondary metabolites;Lysine biosynthesis;Microbial metabolism in diverse environments;Tropane, piperidine and pyridine alkaloid biosynthesis;Biosynthesis of amino acids;Biosynthesis of alkaloids derived from ornithine, lysine and nicotinic acid;Biosynthesis of plant secondary metabolites	Metabolism;Metabolism;Metabolism;Metabolism;Metabolism;Metabolism;Metabolism;Metabolism;Metabolism	Global and overview maps;Amino acid metabolism;Global and overview maps;Amino acid metabolism;Global and overview maps;Biosynthesis of other secondary metabolites;Global and overview maps;Chemical structure transformation maps;Chemical structure transformation maps	HMDB0001263	Organic acids and derivatives	Carboxylic acids and derivatives	Amino acids, peptides, and analogues	-;6665-12-9;_;1962-83-0	289.14	3.6854	2M-H	C6H11NO3	0	43.9	metab_19375	neg_9886	neg		48.4		5.268	0.4922	6.081	0.1664
Sm(9:0_2O/14:1)	0.01049	0.2961	1.752	1.7354	0.8566	-0.2234	yes	down	B(i)	-	-	-	-	-	-	-	-	-	-	-	-	549.4	6.0108	M+H	C28H57N2O6P	45.1	0	metab_3600	pos_3886	pos		44.8		4.652	0.2788	5.431	0.3206
Leu-Ala-Ile	0.02403	0.4414	1.732	1.7103	0.8537	-0.2282	yes	down	B(i)	-	-	-	-	-	-	-	-	-	-	-	-	316.223	4.1262	M+H	C15H29N3O4	42.1	0	metab_7663	pos_8246	pos		45.7		4.72	0.2777	5.529	0.4622
3-Methyl-5-Oxo-5-(4-Toluidino)Pentanoic Acid	0.003399	0.1423	1.718	1.6977	0.8787	-0.1866	yes	down	B(i)	-	-	-	-	-	-	-	-	-	-	-	-	236.128	5.9252	M+H	C13H17NO3	37	0	metab_6771	pos_7313	pos		45.4		5.063	0.2529	5.762	0.159
Gly-Leu-Lys	0.04955	0.5802	1.7157	1.7202	0.8438	-0.2449	yes	down	B(i)	-	-	-	-	-	-	-	-	-	-	-	-	317.218	0.9915	M+H	C14H28N4O4	66	0	metab_840	pos_957	pos		50.9		4.788	0.5381	5.674	0.4816
Isocolumbin	0.02724	0.4632	1.7129	1.6914	0.8556	-0.2249	yes	down	B(ii)	C17508	-	-	-	-	-	-	HMDB0036837	Organoheterocyclic compounds	Naphthopyrans	Not Available	-;471-54-5	358.139	3.8628	M+	C20H22O6	0	40.7	metab_2452	pos_2685	pos		43.4		4.748	0.4849	5.549	0.264
1-Octen-3-Yl Glucoside	0.02954	0.4802	1.7086	1.6796	0.8581	-0.2208	yes	down	B(ii)	-	-	-	-	-	-	-	HMDB0032959	Lipids and lipid-like molecules	Fatty Acyls	Fatty acyl glycosides	209863-00-3	273.169	5.5144	M+H-H2O	C14H26O6	0	45.7	metab_3248	pos_3515	pos		45.7		4.812	0.5404	5.608	0.1491
Niveusin C	0.02835	0.4712	1.7067	1.6656	1.176	0.2338	yes	up	B(ii)	C09517	-	-	-	-	-	-	HMDB0034474	Lipids and lipid-like molecules	Prenol lipids	Terpene lactones	75680-27-2	359.151	6.1848	M-H2O-H	C20H26O7	0	49.9	metab_17467	neg_7838	neg		47		5.226	0.2544	4.444	0.482
Glu-Gly-Met	0.0417	0.5447	1.7027	1.7006	0.7896	-0.3408	yes	down	B(i)	-	-	-	-	-	-	-	-	-	-	-	-	316.094	4.7986	M-H2O-H	C12H21N3O6S	63.7	0	metab_18659	neg_9131	neg		47		3.197	0.631	4.049	0.1934
Dipropyl Isocinchomeronate	0.01265	0.3244	1.6984	1.682	0.8737	-0.1949	yes	down	B(i)	-	-	-	-	-	-	-	-	-	-	-	-	252.123	4.3819	M+H	C13H17NO4	45.3	0	metab_7554	pos_8133	pos		47.2		5.131	0.1642	5.873	0.3892
1,5-Isoquinolinediol	0.01043	0.296	1.698	1.6692	1.1394	0.1883	yes	up	B(i)	-	-	-	-	-	-	-	HMDB0244237	Organoheterocyclic compounds	Isoquinolines and derivatives	Not Available	-	162.055	1.6842	M+H	C9H7NO2	78.7	0	metab_9157	pos_9825	pos		54.7		5.884	0.2048	5.164	0.3342
3-(4-Hydroxyphenyl)-2-[(4-Hydroxyphenyl)Methyl]-4-Methoxy-2H-Furan-5-One	0.01874	0.3926	1.6921	1.6825	0.8471	-0.2394	yes	down	B(i)	-	-	-	-	-	-	-	-	-	-	-	-	311.092	5.7296	M-H	C18H16O5	52.7	0	metab_18088	neg_8524	neg		47.5		4.243	0.4593	5.009	0.1395
Lucerastat	0.03193	0.4938	1.6843	1.6717	0.8653	-0.2088	yes	down	B(ii)	-	-	-	-	-	-	-	HMDB0254192	Organoheterocyclic compounds	Piperidines	Not Available	-	184.133	2.6418	M+H-2H2O	C10H21NO4	0	40.5	metab_1652	pos_1830	pos		46.3		5.131	0.03334	5.93	0.5735
Ser-Ile-Lys	0.04819	0.5737	1.6822	1.6749	0.8434	-0.2456	yes	down	B(i)	-	-	-	-	-	-	-	-	-	-	-	-	347.228	0.9606	M+H	C15H30N4O5	36.1	0	metab_9414	pos_10110	pos		44.4		4.531	0.3579	5.372	0.5777
Mozenavir	0.001346	0.07547	1.6597	1.6433	0.8864	-0.174	yes	down	B(ii)	-	-	-	-	-	-	-	HMDB0254911	Benzenoids	Benzene and substituted derivatives	Aniline and substituted anilines	-	581.279	7.3746	M+FA-H	C33H36N4O3	0	60.3	metab_15620	neg_5783	neg		47.2		4.938	0.2068	5.571	0.08868
5Z-7-Oxozeaenol	0.007363	0.2376	1.6582	1.6351	0.8822	-0.1809	yes	down	B(ii)	-	-	-	-	-	-	-	HMDB0247027	Phenylpropanoids and polyketides	Macrolides and analogues	Zearalenones	-	361.13	5.4286	M-H	C19H22O7	0	78.9	metab_18274	neg_8722	neg		52.5		5.046	0.2868	5.72	0.1824
Hypoglycin B	0.04064	0.5414	1.6509	1.6312	0.8593	-0.2187	yes	down	B(ii)	C08280	-	-	-	-	-	-	HMDB0029428	Organic acids and derivatives	Carboxylic acids and derivatives	Amino acids, peptides, and analogues	502-37-4	275.102	4.3509	M+Na-H2O	C12H18N2O5	0	60	metab_7571	pos_8150	pos		47.9		4.784	0.4784	5.567	0.3658
Erbstatin	0.01061	0.2971	1.6477	1.6293	1.1559	0.209	yes	up	B(ii)	-	-	-	-	-	-	-	HMDB0251902	Benzenoids	Phenols	Benzenediols	-	178.05	3.4025	M-H	C9H9NO3	0	60.5	metab_19591	neg_10114	neg		49.2		5.079	0.3283	4.394	0.181
Leu Glu Phe	0.01537	0.3598	1.6473	1.6161	0.8686	-0.2033	yes	down	B(i)	-	-	-	-	-	-	-	-	-	-	-	-	408.212	4.4982	M+H	C20H29N3O6	74.4	0	metab_7504	pos_8077	pos		52.7		4.586	0.3548	5.28	0.2139
1-[5-(Trifluoromethyl)-2-Pyridyl]Piperidine-4-Carboxylic Acid	0.007135	0.233	1.6457	1.6315	0.8832	-0.1793	yes	down	B(i)	-	-	-	-	-	-	-	-	-	-	-	-	273.088	4.8576	M-H	C12H13F3N2O2	60.9	0	metab_18622	neg_9090	neg		47.6		5.079	0.1282	5.751	0.3104
Decarboxylated 8,5'-Diferulic Acid	0.02779	0.4674	1.6453	1.6474	0.8788	-0.1864	yes	down	B(i)	-	-	-	-	-	-	-	-	-	-	-	-	341.103	5.6416	M-H	C19H18O6	68.3	0	metab_13993	neg_3945	neg		52.3		5.553	0.4834	6.319	0.2181
Cohumulone	0.001724	0.08953	1.6429	1.6198	0.9057	-0.1429	yes	down	B(i)	-	-	-	-	-	-	-	HMDB0033981	Organic oxygen compounds	Organooxygen compounds	Alcohols and polyols	511-25-1	347.187	6.4786	M-H	C20H28O5	74.1	0	metab_15074	neg_5156	neg		51.7		5.947	0.1812	6.566	0.1428
Leu Glu Thr	0.004637	0.1765	1.6411	1.618	0.8842	-0.1775	yes	down	B(i)	-	-	-	-	-	-	-	-	-	-	-	-	362.192	2.6187	M+H	C15H27N3O7	56.8	0	metab_8676	pos_9321	pos		49.3		4.911	0.2399	5.554	0.1686
Ile-Ile	0.03319	0.501	1.6322	1.5978	0.8376	-0.2557	yes	down	B(i)	-	-	-	-	-	-	-	HMDB0028910	Organic acids and derivatives	Carboxylic acids and derivatives	Amino acids, peptides, and analogues	-	279.148	4.2412	M+Cl	C12H24N2O3	69.8	0	metab_13119	neg_3027	neg		51.2		3.78	0.3359	4.513	0.4131
Cer(8:1_2O/22:6)	0.008605	0.2652	1.6258	1.6271	0.8807	-0.1832	yes	down	B(i)	-	-	-	-	-	-	-	-	-	-	-	-	452.348	6.1271	M+H-H2O	C30H47NO3	59	0	metab_6495	pos_7022	pos		47.8		4.881	0.2748	5.542	0.2085
Ile-Pro-Lys	0.0275	0.4658	1.6234	1.6066	0.8425	-0.2473	yes	down	B(i)	-	-	-	-	-	-	-	-	-	-	-	-	357.249	1.8008	M+H	C17H32N4O4	68.5	0	metab_1186	pos_1332	pos		51.1		3.834	0.3025	4.551	0.3922
Humulone	0.0006074	0.04567	1.6221	1.595	0.9197	-0.1207	yes	down	B(i)	C10695	-	-	-	-	-	-	-	-	-	-	23510-81-8	361.203	6.542	M-H	C21H30O5	72.6	0	metab_15133	neg_5228	neg		52.3		6.693	0.08466	7.277	0.1569
Orotidine	0.03761	0.5258	1.62	1.6113	1.1355	0.1833	yes	up	B(ii)	C01103	-	-	map00240;map01100;map01240	Pyrimidine metabolism;Metabolic pathways;Biosynthesis of cofactors	Metabolism;Metabolism;Metabolism	Nucleotide metabolism;Global and overview maps;Global and overview maps	HMDB0000788	Nucleosides, nucleotides, and analogues	Pyrimidine nucleosides	Not Available	314-50-1	323.026	7.5277	M+Cl	C10H12N2O8	0	40.4	metab_16437	neg_6655	neg		45.1		6.311	0.537	5.558	0.1808
17Alpha-Estradiol	0.016	0.3676	1.6182	1.6116	0.8615	-0.215	yes	down	B(ii)	C02537	Steroids	18-Carbon atoms	map00140	Steroid hormone biosynthesis	Metabolism	Lipid metabolism	HMDB0000429	Lipids and lipid-like molecules	Steroids and steroid derivatives	Estrane steroids	57-91-0	290.214	6.0264	M+NH4	C18H24O2	0	45.4	metab_6629	pos_7162	pos		44.3		4.262	0.1907	4.947	0.3662
L-Cis-Cyclo(Aspartylphenylalanyl)	0.01361	0.3339	1.6173	1.6011	0.8931	-0.1632	yes	down	B(ii)	-	-	-	-	-	-	-	HMDB0031360	Organic acids and derivatives	Carboxylic acids and derivatives	Amino acids, peptides, and analogues	5262-10-02	261.088	4.3299	M-H	C13H14N2O4	0	44.2	metab_18945	neg_9431	neg		47.8		5.621	0.1323	6.294	0.367
Phe-Asp-Ile	0.02711	0.4625	1.6152	1.5965	0.8508	-0.2332	yes	down	B(i)	-	-	-	-	-	-	-	-	-	-	-	-	394.197	4.8393	M+H	C19H27N3O6	62.1	0	metab_7325	pos_7893	pos		48.9		4.082	0.3443	4.798	0.353
Cinncassiol C2	0.0002662	0.02375	1.6125	1.5976	0.9211	-0.1186	yes	down	B(ii)	C17642	-	-	-	-	-	-	HMDB0035168	Lipids and lipid-like molecules	Prenol lipids	Sesquiterpenoids	-;73599-14-1	363.182	6.3283	M-H	C20H28O6	0	44.3	metab_14891	neg_4947	neg		46.3		6.711	0.08109	7.286	0.1274
1-Stearoylglycerol	0.04633	0.5647	1.6075	1.591	0.877	-0.1893	yes	down	B(ii)	-	-	-	-	-	-	-	HMDB0244009	Lipids and lipid-like molecules	Fatty Acyls	Fatty alcohols	-	397.269	5.1501	M+K	C21H42O4	0	54.1	metab_7162	pos_7720	pos		46.3		5.399	0.4452	6.156	0.4104
Oxyphencyclimine	0.02659	0.4614	1.6038	1.5863	0.8976	-0.1558	yes	down	B(ii)	C07851	-	-	-	-	-	-	HMDB0014527	Organoheterocyclic compounds	Diazines	Pyrimidines and pyrimidine derivatives	125-53-1	379.176	6.0409	M+Cl	C20H28N2O3	0	56.3	metab_17674	neg_8068	neg		48.9		6.165	0.474	6.868	0.08384
Sb 243213	0.04037	0.5402	1.5824	1.5687	1.1592	0.2131	yes	up	B(i)	C11743	-	-	-	-	-	-	-	-	-	-	-	427.143	5.4286	M-H	C22H19F3N4O2	63.4	0	metab_18272	neg_8720	neg		49.1		5.235	0.3758	4.516	0.4047
Ile-Ser	0.01114	0.3023	1.577	1.5598	0.8906	-0.1671	yes	down	B(i)	-	-	-	-	-	-	-	HMDB0028916	Organic acids and derivatives	Carboxylic acids and derivatives	Amino acids, peptides, and analogues	-	217.119	2.0108	M-H	C9H18N2O4	80.1	0	metab_20061	neg_10592	neg		54.4		5.121	0.2039	5.75	0.2822
Tyr Gln Tyr	0.02744	0.4651	1.574	1.5803	0.8276	-0.273	yes	down	B(i)	-	-	-	-	-	-	-	-	-	-	-	-	473.203	4.661	M+H	C23H28N4O7	48.9	0	metab_7414	pos_7983	pos		47.7		3.35	0.4238	4.048	0.2297
Bis(2,5-Dihydroxypyrrol-1-Yl) Carbonate	0.04233	0.545	1.5657	1.5576	1.1306	0.177	yes	up	B(ii)	-	-	-	-	-	-	-	HMDB0260371	Organoheterocyclic compounds	Pyrroles	Substituted pyrroles	-	291	7.5277	M+Cl	C9H8N2O7	0	44.1	metab_16438	neg_6656	neg		45.5		6.183	0.5296	5.469	0.1698
Docosanamide	0.02379	0.4404	1.5577	1.5325	1.1287	0.1747	yes	up	B(ii)	-	-	-	-	-	-	-	HMDB0000583	Lipids and lipid-like molecules	Fatty Acyls	Fatty amides	3061-75-4;	394.367	6.8508	M+CH3OH+Na	C22H45NO	0	44	metab_4561	pos_4922	pos		41		5.674	0.1292	5.027	0.4108
Gly-Leu-Ile	0.01302	0.329	1.5504	1.5368	0.8925	-0.1641	yes	down	B(i)	-	-	-	-	-	-	-	-	-	-	-	-	302.207	4.4051	M+H	C14H27N3O4	46.9	0	metab_2691	pos_2933	pos		46.7		5.156	0.1657	5.777	0.315
(Z)-2-Oct-7-Enylpent-2-Enedioic Acid	0.01421	0.3414	1.5476	1.5341	1.1282	0.1741	yes	up	B(i)	-	-	-	-	-	-	-	-	-	-	-	-	239.129	6.0969	M-H	C13H20O4	46.6	0	metab_14550	neg_4561	neg		46.5		5.428	0.2485	4.811	0.2624
1-Cyclohexyl-3-[2-[5-(Methoxymethyl)-1,2,4-Oxadiazol-3-Yl]Ethyl]Urea	0.0311	0.4892	1.536	1.5022	1.1262	0.1715	yes	up	B(i)	-	-	-	-	-	-	-	-	-	-	-	-	283.174	3.0958	M+H	C13H22N4O3	41.3	0	metab_8245	pos_8852	pos		44.5		5.745	0.2883	5.101	0.358
Ile Trp Val	0.04233	0.545	1.5322	1.5115	0.8499	-0.2346	yes	down	B(i)	-	-	-	-	-	-	-	-	-	-	-	-	417.249	4.8393	M+H	C22H32N4O4	50.2	0	metab_7324	pos_7892	pos		44.9		3.828	0.1524	4.504	0.5041
N-Acetylcadaverine	0.04071	0.5414	1.5305	1.5079	0.9116	-0.1335	yes	down	B(i)	-	-	-	-	-	-	-	HMDB0002284	Organic acids and derivatives	Carboxylic acids and derivatives	Carboxylic acid derivatives	32343-73-0	145.133	0.9142	M+H	C7H16N2O	91	0	metab_765	pos_872	pos		56.6		6.921	0.2649	7.592	0.443
Prostaglandin D2-1-Glyceryl Ester	0.01131	0.3053	1.5169	1.498	0.9101	-0.1359	yes	down	B(ii)	-	-	-	-	-	-	-	HMDB0013653	Lipids and lipid-like molecules	Fatty Acyls	Eicosanoids	-	444.295	6.1271	M+NH4	C23H38O7	0	45.7	metab_3739	pos_4035	pos		37.1		5.901	0.2115	6.484	0.2447
1H-Indene-3-Carboxamide	0.0437	0.5536	1.5163	1.4981	0.8513	-0.2323	yes	down	B(i)	-	-	-	-	-	-	-	-	-	-	-	-	142.065	2.9433	M+H-H2O	C10H9NO	71.9	0	metab_8342	pos_8958	pos		52.2		3.823	0.4293	4.491	0.3015
Ser-Ile	0.009058	0.2733	1.5154	1.5002	0.9059	-0.1425	yes	down	B(i)	-	-	-	-	-	-	-	HMDB0029042	Organic acids and derivatives	Carboxylic acids and derivatives	Amino acids, peptides, and analogues	91086-51-0	219.134	1.9717	M+H	C9H18N2O4	86.6	0	metab_8867	pos_9522	pos		56.2		5.528	0.08107	6.102	0.2916
Rphdhd	0.009753	0.2852	1.5145	1.4793	0.901	-0.1505	yes	down	B(ii)	-	-	-	-	-	-	-	HMDB0257327	Lipids and lipid-like molecules	Fatty Acyls	Fatty acyl glycosides	-	525.308	5.9376	M+Na-2H	C26H48O9	0	84.7	metab_17815	neg_8231	neg		51.2		5.113	0.1809	5.675	0.2418
2-(1,3-Benzodioxol-5-Yl)-5-Tert-Butyl-1,3,4-Oxadiazole	0.005448	0.1954	1.5138	1.5004	1.1105	0.1512	yes	up	B(i)	-	-	-	-	-	-	-	-	-	-	-	-	247.107	3.2428	M+H	C13H14N2O3	40.6	0	metab_2079	pos_2296	pos		45.1		5.617	0.2139	5.058	0.1546
Ser-Ile-Ile	0.00922	0.2757	1.5126	1.49	0.9016	-0.1495	yes	down	B(i)	-	-	-	-	-	-	-	-	-	-	-	-	332.217	4.3431	M+H	C15H29N3O5	66.7	0	metab_2660	pos_2902	pos		51		5.212	0.05125	5.781	0.297
Asn-Val-Leu	0.02109	0.4133	1.5115	1.4891	0.8899	-0.1683	yes	down	B(i)	-	-	-	-	-	-	-	-	-	-	-	-	345.213	3.4135	M+H	C15H28N4O5	53.9	0	metab_8041	pos_8640	pos		47.7		4.914	0.145	5.522	0.3643
Octaethylene Glycol	0.01291	0.3285	1.5011	1.4691	1.0948	0.1306	yes	up	B(i)	-	-	-	-	-	-	-	HMDB0094680	Organic oxygen compounds	Organooxygen compounds	Ethers	-	388.254	3.4911	M+NH4	C16H34O9	81	0	metab_2242	pos_2467	pos		55.3		6.528	0.2628	5.963	0.1886
Leu-Asn	0.04815	0.5737	1.5003	1.4806	0.8781	-0.1875	yes	down	B(i)	-	-	-	-	-	-	-	HMDB0028924	Organic acids and derivatives	Carboxylic acids and derivatives	Amino acids, peptides, and analogues	-	244.13	1.1724	M-H	C10H19N3O4	42.7	0	metab_11525	neg_1356	neg		46.3		4.748	0.4689	5.407	0.2531
Val-Asn-Leu	0.02253	0.4286	1.494	1.4738	0.8914	-0.1659	yes	down	B(i)	-	-	-	-	-	-	-	-	-	-	-	-	345.212	3.5374	M+H	C15H28N4O5	64.5	0	metab_2273	pos_2500	pos		49.4		4.907	0.2788	5.505	0.2757
Pe(16:1(5Z)/16:1(5Z))	0.04521	0.5583	1.493	1.467	1.1161	0.1585	yes	up	B(i)	-	-	-	-	-	-	-	LMGP02010356	-	-	-	--	688.483	6.266	M+H	C37H70NO8P	59.7	0	metab_6272	pos_6775	pos		45.7		6.19	0.2941	5.546	0.4177
Met-Val	0.04783	0.5737	1.4866	1.4781	0.8691	-0.2025	yes	down	B(i)	-	-	-	-	-	-	-	HMDB0028986	Organic acids and derivatives	Carboxylic acids and derivatives	Amino acids, peptides, and analogues	-	247.112	2.4291	M-H	C10H20N2O3S	43.2	0	metab_12147	neg_2007	neg		46.5		4.354	0.4502	5.01	0.2779
5-[(1E,3E)-Hepta-1,3-Dienyl]-2,3-Dihydroxycyclopentane-1-Carboxylic Acid	0.04394	0.5548	1.4844	1.4794	1.1414	0.1908	yes	up	B(i)	-	-	-	-	-	-	-	-	-	-	-	-	205.122	6.7738	M+H-2H2O	C13H20O4	54.5	0	metab_5764	pos_6233	pos		48.1		5.24	0.16	4.591	0.4848
Asn-Ile-Ile	0.04991	0.5827	1.4843	1.469	0.8744	-0.1937	yes	down	B(i)	-	-	-	-	-	-	-	-	-	-	-	-	357.214	4.8052	M-H	C16H30N4O5	51.2	0	metab_18658	neg_9130	neg		47.4		4.558	0.1958	5.213	0.4977
Fucose	0.04131	0.5423	1.4814	1.4544	1.1326	0.1796	yes	up	B(i)	C01019	Carbohydrates	Monosaccharides	map01100;map01250;map01120;map00520;map02024;map00051;map02020;map04625	Metabolic pathways;Biosynthesis of nucleotide sugars;Microbial metabolism in diverse environments;Amino sugar and nucleotide sugar metabolism;Quorum sensing;Fructose and mannose metabolism;Two-component system;C-type lectin receptor signaling pathway	Metabolism;Metabolism;Metabolism;Metabolism;Cellular Processes;Metabolism;Environmental Information Processing;Organismal Systems	Global and overview maps;Global and overview maps;Global and overview maps;Carbohydrate metabolism;Cellular community - prokaryotes;Carbohydrate metabolism;Signal transduction;Immune system	HMDB0000174	Organic oxygen compounds	Organooxygen compounds	Carbohydrates and carbohydrate conjugates	6696-41-9	163.06	0.697	M-H	C6H12O5	80.2	0	metab_11183	neg_957	neg		53.6		5.356	0.05041	4.729	0.4813
2-(2-Ethylhexoxycarbonyl)Benzoic Acid	0.01315	0.329	1.478	1.4711	1.1081	0.1482	yes	up	B(i)	-	-	-	-	-	-	-	-	-	-	-	-	277.145	6.3045	M-H	C16H22O4	79.1	0	metab_14849	neg_4900	neg		54.2		5.82	0.2597	5.252	0.1985
Ile Cys Arg	0.01621	0.3705	1.4774	1.4671	1.1012	0.139	yes	up	B(i)	-	-	-	-	-	-	-	-	-	-	-	-	391.21	6.0418	M+H	C15H30N6O4S	61.2	0	metab_6606	pos_7137	pos		47.5		6.248	0.2607	5.674	0.229
N-Palmitoyl Proline	0.002588	0.1207	1.4765	1.4517	1.1052	0.1443	yes	up	B(ii)	-	-	-	-	-	-	-	HMDB0241931	Organic acids and derivatives	Carboxylic acids and derivatives	Amino acids, peptides, and analogues	_;	354.3	6.5124	M+H	C21H39NO3	0	40.8	metab_4296	pos_4634	pos		45.1		5.307	0.1769	4.802	0.1018
Alanine Conjugated Chenodeoxycholic Acid	0.0024	0.1136	1.4748	1.467	0.9216	-0.1178	yes	down	B(i)	-	-	-	-	-	-	-	-	-	-	-	-	464.336	6.3666	M+H	C27H45NO5	35.2	0	metab_4113	pos_4437	pos		44.1		6.055	0.1962	6.57	0.05911
Asn Pro Phe	0.04707	0.5703	1.4723	1.459	0.8728	-0.1963	yes	down	B(i)	-	-	-	-	-	-	-	-	-	-	-	-	377.181	3.4522	M+H	C18H24N4O5	87.8	0	metab_8015	pos_8614	pos		53.6		4.397	0.3287	5.038	0.3961
4Alpha-Carboxy-4Beta-Methyl-5Alpha-Cholesta-8,24-Dien-3Beta-Ol	0.03707	0.5233	1.4661	1.4594	1.1171	0.1597	yes	up	B(ii)	C15808;_	-	-	map01100;map01110;map00100	Metabolic pathways;Biosynthesis of secondary metabolites;Steroid biosynthesis	Metabolism;Metabolism;Metabolism	Global and overview maps;Global and overview maps;Lipid metabolism	HMDB0062383	Lipids and lipid-like molecules	Prenol lipids	Triterpenoids	-;_	443.351	7.7323	M+H	C29H46O3	0	47.1	metab_4962	pos_5372	pos		45.8		5.915	0.2674	5.295	0.3798
(-)-Wikstromol	0.03559	0.5165	1.4653	1.4586	0.9046	-0.1446	yes	down	B(ii)	C10725	-	-	-	-	-	-	HMDB0030598	Lignans, neolignans and related compounds	Furanoid lignans	Tetrahydrofuran lignans	34444-37-6	373.129	5.4286	M-H	C20H22O7	0	51	metab_13861	neg_3809	neg		49.7		5.841	0.2992	6.457	0.3447
Desoxycortone	0.003898	0.1598	1.4608	1.4348	1.1025	0.1408	yes	up	B(i)	C03205	Steroids;Hormones and transmitters	21-Carbon atoms;Steroid hormones	map01100;map00140;map04925	Metabolic pathways;Steroid hormone biosynthesis;Aldosterone synthesis and secretion	Metabolism;Metabolism;Organismal Systems	Global and overview maps;Lipid metabolism;Endocrine system	HMDB0000016	Lipids and lipid-like molecules	Steroids and steroid derivatives	Hydroxysteroids	64-85-7	375.218	6.4627	M+FA-H	C21H30O3	86.1	0	metab_17105	neg_7423	neg		53.6		5.409	0.09165	4.906	0.2014
Thr-Leu-Ile	0.04918	0.5774	1.4567	1.4368	0.8748	-0.1929	yes	down	B(i)	-	-	-	-	-	-	-	-	-	-	-	-	344.219	4.7665	M-H	C16H31N3O5	52	0	metab_13463	neg_3384	neg		49.3		4.362	0.2332	4.986	0.4515
Naringenin	0.01718	0.3795	1.4493	1.423	1.1336	0.1809	yes	up	B(i)	C00509	-	-	map01100;map01110;map00943;map00941;map00946;map01061	Metabolic pathways;Biosynthesis of secondary metabolites;Isoflavonoid biosynthesis;Flavonoid biosynthesis;Degradation of flavonoids;Biosynthesis of phenylpropanoids	Metabolism;Metabolism;Metabolism;Metabolism;Metabolism;Metabolism	Global and overview maps;Global and overview maps;Biosynthesis of other secondary metabolites;Biosynthesis of other secondary metabolites;Biosynthesis of other secondary metabolites;Chemical structure transformation maps	HMDB0002670;LMPK12140001	Phenylpropanoids and polyketides	Flavonoids	Flavans	480-41-1;	271.061	5.7216	M-H	C15H12O5	42.8	0	metab_18095	neg_8531	neg		46.1		4.591	0.2029	4.05	0.2623
Phe-Glu-Leu	0.04589	0.5615	1.4457	1.4442	0.8647	-0.2096	yes	down	B(i)	-	-	-	-	-	-	-	-	-	-	-	-	406.198	5.1747	M-H	C20H29N3O6	75.9	0	metab_13702	neg_3640	neg		51.7		3.996	0.4416	4.621	0.2295
(5E)-7-[3,5-Dihydroxy-2-(3-Hydroxyoctyl)Cyclopentyl]Hept-5-Enoylcarnitine	0.02575	0.4548	1.4401	1.4162	0.9107	-0.1349	yes	down	B(ii)	-	-	-	-	-	-	-	HMDB0241879	Lipids and lipid-like molecules	Fatty Acyls	Eicosanoids	-	500.357	5.9097	M+H	C27H49NO7	0	51.3	metab_3463	pos_3743	pos		45.7		5.714	0.2194	6.274	0.311
3-Oxobutanoylcarnitine	0.01849	0.3919	1.4375	1.4045	1.1004	0.138	yes	up	B(ii)	-	-	-	-	-	-	-	HMDB0241651	Lipids and lipid-like molecules	Fatty Acyls	Fatty acid esters	-	246.133	1.8008	M+H	C11H19NO5	0	43.8	metab_1158	pos_1304	pos		46.1		5.853	0.2273	5.319	0.2438
Ser-Leu-Leu	0.0223	0.4269	1.4357	1.4107	0.9074	-0.1402	yes	down	B(i)	-	-	-	-	-	-	-	-	-	-	-	-	332.217	3.4522	M+H	C15H29N3O5	59	0	metab_8016	pos_8615	pos		50.1		5.37	0.1127	5.918	0.3397
Ganoderic Acid Mj	0.03	0.4838	1.432	1.4119	0.9051	-0.1438	yes	down	B(ii)	-	-	-	-	-	-	-	HMDB0035354	Lipids and lipid-like molecules	Prenol lipids	Triterpenoids	110024-15-2	544.374	6.0341	M+	C33H52O6	0	78.1	metab_6613	pos_7144	pos		53.1		5.389	0.3677	5.954	0.1563
Dg(O-24:5/2:0)	0.02707	0.4625	1.43	1.4238	1.088	0.1217	yes	up	B(i)	-	-	-	-	-	-	-	-	-	-	-	-	461.362	6.5665	M+H	C29H48O4	43.2	0	metab_4341	pos_4682	pos		45.8		7.022	0.1915	6.454	0.3412
Peg N7	0.02136	0.4153	1.4267	1.3955	1.0928	0.1281	yes	up	B(i)	-	-	-	-	-	-	-	-	-	-	-	-	344.227	3.2972	M+NH4	C14H30O8	77.1	0	metab_2130	pos_2349	pos		53.6		6.286	0.1975	5.752	0.2835
Antcin K	0.03279	0.4982	1.4231	1.4131	0.9066	-0.1414	yes	down	B(ii)	-	-	-	-	-	-	-	HMDB0249891	Lipids and lipid-like molecules	Steroids and steroid derivatives	Bile acids, alcohols and derivatives	-	506.347	5.933	M+NH4	C29H44O6	0	72.7	metab_6758	pos_7300	pos		50		5.564	0.2519	6.137	0.3293
Val-Leu-Ile	0.03875	0.5348	1.4165	1.393	0.9107	-0.1349	yes	down	B(i)	-	-	-	-	-	-	-	-	-	-	-	-	344.254	4.545	M+H	C17H33N3O4	61.2	0	metab_7479	pos_8051	pos		50.2		5.793	0.3296	6.361	0.278
Garcinoic Acid	0.01645	0.3727	1.4129	1.4094	0.909	-0.1377	yes	down	B(i)	-	-	-	-	-	-	-	LMPR02020069	-	-	-	--	427.283	6.2199	M+H	C27H38O4	45.2	0	metab_6340	pos_6852	pos		44.5		5.314	0.2046	5.846	0.2498
Ile Ala Ile	0.04463	0.5566	1.4116	1.3877	0.9018	-0.1491	yes	down	B(i)	-	-	-	-	-	-	-	-	-	-	-	-	316.223	4.3587	M+H	C15H29N3O4	41.8	0	metab_7565	pos_8144	pos		46		5.292	0.2156	5.868	0.4
Tyr-Met	0.03141	0.4907	1.4067	1.3885	0.8932	-0.163	yes	down	B(i)	-	-	-	-	-	-	-	HMDB0029111	Organic acids and derivatives	Carboxylic acids and derivatives	Amino acids, peptides, and analogues	-	313.121	2.727	M+H	C14H20N2O4S	57.2	0	metab_1743	pos_1929	pos		49.3		4.591	0.329	5.14	0.2151
Hydroxyoctadecenoylcarnitine	0.03225	0.4951	1.3933	1.3752	0.901	-0.1504	yes	down	B(ii)	-	-	-	-	-	-	-	HMDB0253282	Lipids and lipid-like molecules	Fatty Acyls	Fatty acids and conjugates	-	483.379	6.928	M+ACN+H	C25H47NO5	0	41.8	metab_5621	pos_6079	pos		47.3		4.823	0.2849	5.353	0.2552
Gly-Ile	0.005972	0.2055	1.3918	1.3714	0.9258	-0.1112	yes	down	B(i)	-	-	-	-	-	-	-	HMDB0028844	Organic acids and derivatives	Carboxylic acids and derivatives	Amino acids, peptides, and analogues	-	189.123	2.2883	M+H	C8H16N2O3	90.1	0	metab_1464	pos_1625	pos		56.8		5.842	0.1527	6.31	0.1655
1-Phenyl-2-Decanoylamino-3-Morpholino-1-Propanol	0.005655	0.199	1.3912	1.3839	0.9194	-0.1212	yes	down	B(ii)	-	-	-	-	-	-	-	HMDB0247335	Organic nitrogen compounds	Organonitrogen compounds	Amines	-	435.287	6.0889	M+FA-H	C23H38N2O3	0	58.6	metab_14543	neg_4554	neg		47.9		5.443	0.08665	5.92	0.2095
Ferrostatin-1	0.002144	0.104	1.3883	1.3838	0.9176	-0.1241	yes	down	B(i)	-	-	-	-	-	-	-	-	-	-	-	-	321.182	3.8211	M+Hac-H	C15H22N2O2	38.2	0	metab_19285	neg_9793	neg		39.2		5.033	0.1277	5.485	0.121
25-Hydroxyvitamin D3-26,23-Lactone	0.0004545	0.03734	1.3879	1.3681	0.9365	-0.0946	yes	down	B(ii)	-	-	-	-	-	-	-	HMDB0060126	Lipids and lipid-like molecules	Steroids and steroid derivatives	Vitamin D and derivatives	-	429.299	6.243	M+H	C27H40O4	0	43.5	metab_3939	pos_4251	pos		45.1		6.298	0.05656	6.725	0.11
Trp-Ile	0.0272	0.4632	1.3866	1.3728	0.9078	-0.1396	yes	down	B(i)	-	-	-	-	-	-	-	HMDB0029086	Organic acids and derivatives	Carboxylic acids and derivatives	Amino acids, peptides, and analogues	-	318.181	4.5913	M+H	C17H23N3O3	88.3	0	metab_7452	pos_8023	pos		55		5.179	0.2092	5.705	0.2962
Gly Val Val	0.004303	0.1682	1.3853	1.3665	0.9195	-0.1211	yes	down	B(i)	-	-	-	-	-	-	-	-	-	-	-	-	274.176	2.7503	M+H	C12H23N3O4	41.7	0	metab_8496	pos_9125	pos		45.5		5.23	0.1515	5.688	0.139
Trp-Val	0.02054	0.4066	1.3846	1.3746	0.914	-0.1298	yes	down	B(i)	-	-	-	-	-	-	-	HMDB0029096	Organic acids and derivatives	Carboxylic acids and derivatives	Amino acids, peptides, and analogues	-	304.166	3.5917	M+H	C16H21N3O3	66.7	0	metab_2298	pos_2527	pos		52.4		5.46	0.2151	5.974	0.2494
Gly Ile	0.01982	0.3996	1.3771	1.3598	0.9185	-0.1227	yes	down	B(i)	-	-	-	-	-	-	-	-	-	-	-	-	187.108	2.3571	M-H	C8H16N2O3	82.3	0	metab_19984	neg_10514	neg		55		5.655	0.2566	6.157	0.1885
4-[5-(3,4-Dihydroxyphenyl)-3,4-Dimethyloxolan-2-Yl]Benzene-1,2-Diol	0.03565	0.5165	1.3738	1.3547	1.1064	0.1458	yes	up	B(i)	-	-	-	-	-	-	-	-	-	-	-	-	351.101	5.7536	M+Cl	C18H20O5	83.4	0	metab_18075	neg_8510	neg		53.9		5.534	0.07931	5.002	0.3862
1-(4-Methoxy-1-Benzofuran-5-Yl)-3-Phenylpropan-1-One	0.02844	0.4712	1.3737	1.361	1.099	0.1362	yes	up	B(i)	-	-	-	-	-	-	-	-	-	-	-	-	281.117	5.3678	M+H	C18H16O3	61.7	0	metab_3194	pos_3457	pos		49.7		5.793	0.1858	5.271	0.3125
Edulitine	0.02534	0.4531	1.3619	1.3441	1.118	0.161	yes	up	B(ii)	-	-	-	-	-	-	-	HMDB0030179	Organoheterocyclic compounds	Quinolines and derivatives	Quinolones and derivatives	15272-24-9	250.072	4.5982	M+FA-H	C11H11NO3	0	45.7	metab_13363	neg_3280	neg		46.9		4.736	0.268	4.236	0.2058
Leu-Met	0.01395	0.3387	1.3563	1.3416	0.907	-0.1409	yes	down	B(i)	-	-	-	-	-	-	-	HMDB0028935	Organic acids and derivatives	Carboxylic acids and derivatives	Amino acids, peptides, and analogues	-	261.128	3.5193	M-H	C11H22N2O3S	60.9	0	metab_12620	neg_2500	neg		49.5		4.63	0.2682	5.105	0.06805
Phe-Leu	0.01299	0.329	1.3431	1.3297	0.9237	-0.1145	yes	down	B(i)	-	-	-	-	-	-	-	HMDB0253025	Organic acids and derivatives	Carboxylic acids and derivatives	Amino acids, peptides, and analogues	-	279.17	3.7387	M+H	C15H22N2O3	72.2	0	metab_2384	pos_2616	pos		52.1		5.606	0.1181	6.069	0.2375
Lys-His-Lys	0.01317	0.329	1.3419	1.3265	1.0766	0.1065	yes	up	B(i)	-	-	-	-	-	-	-	-	-	-	-	-	412.269	4.8239	M+H	C18H33N7O4	47.8	0	metab_7332	pos_7900	pos		46.2		6.479	0.1671	6.018	0.2058
Asp-Val	0.02696	0.4625	1.3407	1.34	0.9237	-0.1145	yes	down	B(i)	-	-	-	-	-	-	-	HMDB0028766	Organic acids and derivatives	Carboxylic acids and derivatives	Amino acids, peptides, and analogues	-	233.113	0.6673	M+H	C9H16N2O5	57.1	0	metab_9651	pos_10382	pos		49.4		5.994	0.06359	6.489	0.3343
L-Tyrosine	0.02039	0.4056	1.3403	1.3193	0.9384	-0.0918	yes	down	B(i)	C00082	Peptides	Amino acids	map00997;map01240;map00998;map00999;map01110;map00350;map00730;map00965;map00966;map05012;map00940;map04728;map05034;map01063;map05031;map01060;map01100;map01210;map00130;map01230;map00680;map00360;map00261;map00400;map00401;map00460;map05030;map04974;map00950;map00970;map01055;map05230;map01059;map04916;map04917	Biosynthesis of various other secondary metabolites;Biosynthesis of cofactors;Biosynthesis of various antibiotics;Biosynthesis of various plant secondary metabolites;Biosynthesis of secondary metabolites;Tyrosine metabolism;Thiamine metabolism;Betalain biosynthesis;Glucosinolate biosynthesis;Parkinson disease;Phenylpropanoid biosynthesis;Dopaminergic synapse;Alcoholism;Biosynthesis of alkaloids d…	Metabolism;Metabolism;Metabolism;Metabolism;Metabolism;Metabolism;Metabolism;Metabolism;Metabolism;Human Diseases;Metabolism;Organismal Systems;Human Diseases;Metabolism;Human Diseases;Metabolism;Metabolism;Metabolism;Metabolism;Metabolism;Metabolism;Metabolism;Metabolism;Metabolism;Metabolism;Metabolism;Human Diseases;Organismal Systems;Metabolism;Genetic Information Processing;Metabolism;Human …	Biosynthesis of other secondary metabolites;Global and overview maps;Biosynthesis of other secondary metabolites;Biosynthesis of other secondary metabolites;Global and overview maps;Amino acid metabolism;Metabolism of cofactors and vitamins;Biosynthesis of other secondary metabolites;Biosynthesis of other secondary metabolites;Neurodegenerative disease;Biosynthesis of other secondary metabolites;…	HMDB0000158;PW_C000103	Organic acids and derivatives	Carboxylic acids and derivatives	Amino acids, peptides, and analogues	60-18-4	182.081	1.2386	M+H	C9H11NO3	94.2	0	metab_9257	pos_9933	pos		58.3		7.2	0.2371	7.673	0.1875
Ser-Val-Ile	0.02572	0.4546	1.3391	1.3179	0.9137	-0.1303	yes	down	B(i)	-	-	-	-	-	-	-	-	-	-	-	-	318.202	3.46	M+H	C14H27N3O5	54.1	0	metab_2225	pos_2449	pos		48.5		5.133	0.07641	5.618	0.3198
Thr Val Ile	0.04194	0.545	1.3357	1.3187	0.909	-0.1376	yes	down	B(i)	-	-	-	-	-	-	-	-	-	-	-	-	332.217	4.1417	M+H	C15H29N3O5	58.7	0	metab_2576	pos_2816	pos		48.7		5.137	0.2048	5.651	0.3429
Chenodeoxycholylproline	0.02169	0.4187	1.3357	1.3169	0.9204	-0.1197	yes	down	B(ii)	-	-	-	-	-	-	-	HMDB0242406	Not Available	Not Available	Not Available	-	507.379	6.0108	M+NH4	C29H47NO5	0	59.5	metab_6648	pos_7181	pos		47.4		5.501	0.1528	5.977	0.2683
13'-Carboxy-Gamma-Tocopherol	0.03057	0.4868	1.3273	1.3271	1.072	0.1002	yes	up	B(ii)	-	-	-	-	-	-	-	HMDB0012557	Lipids and lipid-like molecules	Prenol lipids	Quinone and hydroquinone lipids	-	501.355	6.8277	M+CH3OH+Na	C28H46O4	0	60.7	metab_4542	pos_4901	pos		49.6		7.434	0.1663	6.935	0.3132
Ala Leu	0.0199	0.4003	1.3251	1.3129	0.9264	-0.1102	yes	down	B(i)	-	-	-	-	-	-	-	-	-	-	-	-	203.139	2.104	M+H-H2O	C9H20N2O4	56.4	0	metab_8833	pos_9488	pos		49.7		5.881	0.06641	6.348	0.289
4-Aminonicotinic Acid	0.002091	0.1032	1.3222	1.3071	0.9178	-0.1238	yes	down	B(i)	-	-	-	-	-	-	-	-	-	-	-	-	137.035	0.9303	M-H	C6H6N2O2	76	0	metab_20778	neg_11366	neg		52.3		4.531	0.1479	4.937	0.0537
Tropine	0.03223	0.4951	1.3172	1.2945	0.9249	-0.1126	yes	down	B(i)	C00729;C02066	-	-	map01100;map00960;map01064;map01110	Metabolic pathways;Tropane, piperidine and pyridine alkaloid biosynthesis;Biosynthesis of alkaloids derived from ornithine, lysine and nicotinic acid;Biosynthesis of secondary metabolites	Metabolism;Metabolism;Metabolism;Metabolism	Global and overview maps;Biosynthesis of other secondary metabolites;Chemical structure transformation maps;Global and overview maps	-;HMDB0259297	Alkaloids and derivatives	Tropane alkaloids	Not Available	120-29-6;_	142.123	1.2232	M+H	C8H15NO	79	0	metab_9265	pos_9941	pos		54.9		5.912	0.2094	6.392	0.2747
Porrigenin A	0.005524	0.1966	1.311	1.2905	0.9359	-0.0955	yes	down	B(ii)	-	-	-	-	-	-	-	HMDB0032783	Lipids and lipid-like molecules	Prenol lipids	Triterpenoids	196607-75-7;	449.325	6.3666	M+H	C27H44O5	0	45.1	metab_4112	pos_4436	pos		43.3		6.049	0.1447	6.463	0.1321
2-Aminonicotinic Acid	0.001604	0.08571	1.3054	1.28	0.9381	-0.0922	yes	down	B(i)	-	-	-	-	-	-	-	HMDB0061680	Organoheterocyclic compounds	Pyridines and derivatives	Pyridinecarboxylic acids and derivatives	-	139.05	0.9142	M+H	C6H6N2O2	92	0	metab_9476	pos_10181	pos		57		5.85	0.1249	6.236	0.06763
Ile Thr	0.03583	0.5171	1.3046	1.2909	0.9247	-0.1129	yes	down	B(i)	-	-	-	-	-	-	-	-	-	-	-	-	233.149	2.5569	M+H	C10H20N2O4	42.2	0	metab_1526	pos_1693	pos		47.4		5.897	0.107	6.377	0.3397
Cer(18:0_2O/17:0_(3Oh))	0.001857	0.0942	1.3001	1.2897	1.0591	0.0828	yes	up	B(i)	-	-	-	-	-	-	-	-	-	-	-	-	604.508	6.9409	M+Cl, M+FA-H	C35H71NO4	68.5	0	metab_21816	neg_12510	neg		49.9		7.079	0.06981	6.684	0.132
Thr-Ser-Ile	0.04675	0.5676	1.2984	1.2887	0.9074	-0.1402	yes	down	B(i)	-	-	-	-	-	-	-	-	-	-	-	-	358.139	4.2736	M+K	C13H25N3O6	35.3	0	metab_2632	pos_2874	pos		42.6		4.861	0.3409	5.357	0.2035
Aldosterone	0.01083	0.3004	1.2956	1.2752	0.9333	-0.0995	yes	down	B(ii)	C01780	Steroids;Hormones and transmitters	21-Carbon atoms;Steroid hormones	map01100;map07225;map00140;map04925;map04960	Metabolic pathways;Glucocorticoid and mineralocorticoid receptor agonists/antagonists;Steroid hormone biosynthesis;Aldosterone synthesis and secretion;Aldosterone-regulated sodium reabsorption	Metabolism;Drug Development;Metabolism;Organismal Systems;Organismal Systems	Global and overview maps;Target-based classification: Nuclear receptors;Lipid metabolism;Endocrine system;Excretory system	HMDB0000037	Lipids and lipid-like molecules	Steroids and steroid derivatives	Hydroxysteroids	52-39-1;	378.229	5.1423	M+NH4	C21H28O5	0	43.1	metab_3081	pos_3334	pos		45.7		5.866	0.17	6.285	0.1558
Phenylalanylhydroxyproline	0.04468	0.5566	1.2911	1.2771	0.9089	-0.1378	yes	down	B(ii)	-	-	-	-	-	-	-	HMDB0011176	Organic acids and derivatives	Carboxylic acids and derivatives	Amino acids, peptides, and analogues	90965-82-5	323.125	3.9166	M+FA-H	C14H18N2O4	0	51.4	metab_19212	neg_9714	neg		47.1		4.848	0.3206	5.334	0.2121
2Alpha-(3-Hydroxypropyl)-1Alpha,25-Dihydroxy-19-Norvitamin D3	0.03051	0.4868	1.2896	1.2887	1.0626	0.0876	yes	up	B(ii)	-	-	-	-	-	-	-	HMDB0254341	Not Available	Not Available	Not Available	_;	485.36	6.9356	M+Na	C29H50O4	0	65.4	metab_5612	pos_6070	pos		52.3		7.995	0.1517	7.524	0.2981
Ser-Leu	0.02213	0.4245	1.2881	1.2703	0.93	-0.1047	yes	down	B(i)	-	-	-	-	-	-	-	HMDB0258242	Organic acids and derivatives	Carboxylic acids and derivatives	Amino acids, peptides, and analogues	-	219.134	2.2574	M+H	C9H18N2O4	86.5	0	metab_8783	pos_9436	pos		56		5.871	0.05337	6.313	0.2838
Urocanic Acid	0.006815	0.2255	1.2828	1.2534	0.9313	-0.1026	yes	down	B(i)	C00785;_	-	-	map01100;map00340	Metabolic pathways;Histidine metabolism	Metabolism;Metabolism	Global and overview maps;Amino acid metabolism	HMDB0000301;HMDB0062562;PW_C000205	Organoheterocyclic compounds	Azoles	Imidazoles	104-98-3;3465-72-3;_	139.05	0.6826	M+H	C6H6N2O2	97.3	0	metab_9619	pos_10347	pos		58.9		5.357	0.1732	5.752	0.09115
3-(Dodecenyl)Dihydro-2,5-Furandione	0.02422	0.4431	1.2804	1.2571	0.9271	-0.1092	yes	down	B(i)	-	-	-	-	-	-	-	-	-	-	-	-	267.195	6.1813	M+H	C16H26O3	44.4	0	metab_3830	pos_4132	pos		45.9		5.522	0.2097	5.956	0.1999
Alpha-D-Glucose	0.01465	0.3494	1.2721	1.2555	1.0763	0.1061	yes	up	B(i)	C00267	-	-	map01100;map01110;map01250;map01120;map00520;map01200;map00051;map00052;map00010;map01070;map04964;map01066;map01065;map01064;map01063;map01062;map01061;map01060	Metabolic pathways;Biosynthesis of secondary metabolites;Biosynthesis of nucleotide sugars;Microbial metabolism in diverse environments;Amino sugar and nucleotide sugar metabolism;Carbon metabolism;Fructose and mannose metabolism;Galactose metabolism;Glycolysis / Gluconeogenesis;Biosynthesis of plant hormones;Proximal tubule bicarbonate reclamation;Biosynthesis of alkaloids derived from terpenoid…	Metabolism;Metabolism;Metabolism;Metabolism;Metabolism;Metabolism;Metabolism;Metabolism;Metabolism;Metabolism;Organismal Systems;Metabolism;Metabolism;Metabolism;Metabolism;Metabolism;Metabolism;Metabolism	Global and overview maps;Global and overview maps;Global and overview maps;Global and overview maps;Carbohydrate metabolism;Global and overview maps;Carbohydrate metabolism;Carbohydrate metabolism;Carbohydrate metabolism;Chemical structure transformation maps;Excretory system;Chemical structure transformation maps;Chemical structure transformation maps;Chemical structure transformation maps;Chemi…	HMDB0003345;PW_C001851	Organic oxygen compounds	Organooxygen compounds	Carbohydrates and carbohydrate conjugates	492-62-6	179.055	0.6723	M-H	C6H12O6	56.2	0	metab_11070	neg_841	neg		49.4		5.88	0.1818	5.463	0.1659
Phenylbutyric Acid	0.03378	0.5074	1.2714	1.2687	1.0788	0.1094	yes	up	B(i)	-	-	-	-	-	-	-	-	-	-	-	-	165.091	6.7738	M+H	C10H12O2	69.7	0	metab_4475	pos_4830	pos		52.4		6.338	0.1271	5.875	0.3138
Salicylaldehyde	0.02448	0.4451	1.2711	1.2506	0.9302	-0.1043	yes	down	B(i)	C06202	-	-	map00626;map01100;map01120;map01061;map01220	Naphthalene degradation;Metabolic pathways;Microbial metabolism in diverse environments;Biosynthesis of phenylpropanoids;Degradation of aromatic compounds	Metabolism;Metabolism;Metabolism;Metabolism;Metabolism	Xenobiotics biodegradation and metabolism;Global and overview maps;Global and overview maps;Chemical structure transformation maps;Global and overview maps	HMDB0034170	Organic oxygen compounds	Organooxygen compounds	Carbonyl compounds	1990/2/8;90-02-8	123.044	1.2232	M+H	C7H6O2	80.8	0	metab_9266	pos_9942	pos		55.1		5.774	0.1911	6.207	0.2177
Ile-Val-Phe	0.02959	0.4802	1.2663	1.2535	0.9162	-0.1262	yes	down	B(i)	-	-	-	-	-	-	-	-	-	-	-	-	376.224	5.3291	M-H	C20H31N3O4	55.9	0	metab_13808	neg_3753	neg		48.9		4.868	0.2536	5.313	0.1848
Leu-Ser	0.02762	0.4659	1.2638	1.2493	0.9275	-0.1086	yes	down	B(i)	-	-	-	-	-	-	-	HMDB0028938	Organic acids and derivatives	Carboxylic acids and derivatives	Amino acids, peptides, and analogues	-	217.119	2.3102	M-H	C9H18N2O4	88	0	metab_12114	neg_1973	neg		56.4		5.59	0.07597	6.027	0.293
6-Aminonicotinic Acid	0.005086	0.1871	1.259	1.2432	0.9206	-0.1193	yes	down	B(i)	-	-	-	-	-	-	-	-	-	-	-	-	137.035	0.6803	M-H	C6H6N2O2	56.3	0	metab_21021	neg_11634	neg		49.1		4.431	0.1684	4.813	0.05633
7,4'-Dihydroxy-8-Methylflavan	0.01518	0.3579	1.257	1.2374	1.0634	0.0886	yes	up	B(ii)	C09650;_	-	-	-	-	-	-	HMDB0247289	Phenylpropanoids and polyketides	Flavonoids	Hydroxyflavonoids	75412-98-5;_;	315.124	5.7536	M+Hac-H	C16H16O3	0	65.6	metab_14063	neg_4022	neg		52.4		6.83	0.1419	6.423	0.1957
Dihydrokainic Acid	0.01096	0.3004	1.2552	1.2395	1.0746	0.1037	yes	up	B(i)	-	-	-	-	-	-	-	HMDB0251319	Organic acids and derivatives	Carboxylic acids and derivatives	Amino acids, peptides, and analogues	-	216.123	3.4135	M+H	C10H17NO4	53.4	0	metab_8047	pos_8646	pos		48.6		5.736	0.2002	5.338	0.08896
4-Coumaric Acid	0.02356	0.4389	1.2512	1.2324	0.9289	-0.1064	yes	down	B(i)	C06738	-	-	-	-	-	-	HMDB0030677	Phenylpropanoids and polyketides	Cinnamic acids and derivatives	Hydroxycinnamic acids and derivatives	4501-31-9	147.044	1.2386	M+H-H2O	C9H8O3	78.9	0	metab_9259	pos_9935	pos		54.2		5.45	0.1673	5.867	0.221
Phenazopyridine	0.04311	0.5494	1.2483	1.236	1.0775	0.1076	yes	up	B(i)	C07429	-	-	-	-	-	-	HMDB0015506	Organoheterocyclic compounds	Pyridines and derivatives	Aminopyridines and derivatives	94-78-0	231.134	0.652	M+NH4	C11H11N5	79.6	0	metab_9686	pos_10420	pos		54		6.288	0.3065	5.836	0.1764
N6-Acetyl-5S-Hydroxy-L-Lysine	0.006759	0.2243	1.2479	1.2325	0.9336	-0.0991	yes	down	B(ii)	-	-	-	-	-	-	-	HMDB0033891	Organic acids and derivatives	Carboxylic acids and derivatives	Amino acids, peptides, and analogues	-	205.118	1.0615	M+H	C8H16N2O4	0	49.1	metab_869	pos_993	pos		48.3		5.357	0.1068	5.738	0.1551
Val-Tyr	0.001796	0.09278	1.2446	1.2352	0.9363	-0.0949	yes	down	B(i)	-	-	-	-	-	-	-	HMDB0029139	Organic acids and derivatives	Carboxylic acids and derivatives	Amino acids, peptides, and analogues	3061-91-4	279.135	3.0051	M-H	C14H20N2O4	57.6	0	metab_19874	neg_10402	neg		50		5.31	0.08706	5.671	0.1041
N-(3,5-Dimethoxyphenyl)-2,5-Dimethyl-1,3-Oxazole-4-Carboxamide	0.02688	0.4623	1.2418	1.2261	0.9272	-0.109	yes	down	B(i)	-	-	-	-	-	-	-	-	-	-	-	-	277.118	3.8319	M+H	C14H16N2O4	68.5	0	metab_7799	pos_8385	pos		51.9		5.362	0.2379	5.783	0.1642
Tryptophyl-Lysine	0.02005	0.4014	1.2418	1.2331	0.9284	-0.1072	yes	down	B(ii)	-	-	-	-	-	-	-	HMDB0029088	Organic acids and derivatives	Carboxylic acids and derivatives	Amino acids, peptides, and analogues	-	333.191	4.3044	M+H	C17H24N4O3	0	40.2	metab_2645	pos_2887	pos		40.1		5.367	0.1632	5.781	0.2072
Asn-Phe	0.004744	0.1797	1.2405	1.2296	0.9252	-0.1121	yes	down	B(i)	-	-	-	-	-	-	-	HMDB0028738	Organic acids and derivatives	Carboxylic acids and derivatives	Amino acids, peptides, and analogues	-	278.115	3.2764	M-H	C13H17N3O4	82.1	0	metab_19684	neg_10208	neg		53.4		4.602	0.1118	4.974	0.1288
Gamma-Tocotrienol	0.04563	0.5605	1.2394	1.2363	1.0664	0.0928	yes	up	B(ii)	C14155	-	-	map01100;map00130;map01110	Metabolic pathways;Ubiquinone and other terpenoid-quinone biosynthesis;Biosynthesis of secondary metabolites	Metabolism;Metabolism;Metabolism	Global and overview maps;Metabolism of cofactors and vitamins;Global and overview maps	HMDB0012958	Lipids and lipid-like molecules	Prenol lipids	Quinone and hydroquinone lipids	-;14101-61-2;	443.351	6.5665	M+CH3OH+H	C28H42O2	0	49.1	metab_5896	pos_6377	pos		47.1		7.335	0.206	6.878	0.2998
N-Acetyl-L-Methionine	0.004085	0.1635	1.2379	1.2104	0.9332	-0.0997	yes	down	B(i)	C02712	-	-	-	-	-	-	HMDB0011745	Organic acids and derivatives	Carboxylic acids and derivatives	Amino acids, peptides, and analogues	65-82-7	192.069	3.1576	M+H	C7H13NO3S	88.9	0	metab_8207	pos_8813	pos		56.3		5.016	0.1151	5.375	0.1101
Ile-Pro	0.03244	0.4961	1.2372	1.2168	0.9429	-0.0849	yes	down	B(i)	-	-	-	-	-	-	-	HMDB0011174	Organic acids and derivatives	Carboxylic acids and derivatives	Amino acids, peptides, and analogues	37462-92-3	229.155	2.7735	M+H	C11H20N2O3	53.5	0	metab_1766	pos_1959	pos		50		6.981	0.2918	7.404	0.08867
Phe-Ile	0.01763	0.3859	1.2332	1.22	0.9391	-0.0907	yes	down	B(i)	-	-	-	-	-	-	-	HMDB0028998	Organic acids and derivatives	Carboxylic acids and derivatives	Amino acids, peptides, and analogues	22951-94-6	279.17	4.1495	M+H	C15H22N2O3	71.2	0	metab_2579	pos_2819	pos		53.1		6.15	0.04525	6.549	0.2416
Asp-Val-Pro	0.03258	0.4968	1.2169	1.2018	0.929	-0.1063	yes	down	B(i)	-	-	-	-	-	-	-	-	-	-	-	-	330.165	2.1811	M+H	C14H23N3O6	45.4	0	metab_1435	pos_1594	pos		38.5		5.427	0.2014	5.842	0.2219
Leu-Tyr	0.01235	0.3209	1.2081	1.2073	0.9279	-0.1079	yes	down	B(i)	-	-	-	-	-	-	-	HMDB0028941	Organic acids and derivatives	Carboxylic acids and derivatives	Amino acids, peptides, and analogues	-	293.151	3.5107	M-H	C15H22N2O4	46.1	0	metab_19505	neg_10024	neg		47.2		4.904	0.1528	5.285	0.1528
Norephedrine	0.01059	0.2971	1.1945	1.1796	0.9324	-0.101	yes	down	B(i)	C02343	-	-	-	-	-	-	HMDB0001942	Benzenoids	Benzene and substituted derivatives	Phenylpropanes	37577-28-9	152.107	3.3591	M+H	C9H13NO	37.5	0	metab_8081	pos_8681	pos		36.3		4.963	0.07255	5.323	0.1831
Leu-Phe	0.02413	0.4425	1.1792	1.173	0.9329	-0.1002	yes	down	B(i)	-	-	-	-	-	-	-	HMDB0302841	Organic acids and derivatives	Carboxylic acids and derivatives	Amino acids, peptides, and analogues	-	277.156	4.4952	M-H	C15H22N2O3	60.4	0	metab_18839	neg_9320	neg		50.9		5.299	0.132	5.68	0.217
N-(3-Oxobutanoyl)-Dl-Homoserine Lactone	0.04768	0.5737	1.1783	1.1755	1.0739	0.1028	yes	up	B(i)	-	-	-	-	-	-	-	-	-	-	-	-	203.102	1.7852	M+NH4	C8H11NO4	43.3	0	metab_9131	pos_9797	pos		47		6.078	0.3011	5.66	0.1497
5-Hydroxy-1-Methylpyrrolidin-2-One	0.0309	0.488	1.1758	1.1579	1.0726	0.1011	yes	up	B(ii)	-	-	-	-	-	-	-	HMDB0246801	Organoheterocyclic compounds	Pyrrolidines	N-alkylpyrrolidines	-	275.125	0.697	2M+FA-H	C5H9NO2	0	50	metab_11196	neg_970	neg		49.2		5.643	0.2194	5.261	0.1609
Phe-Val	0.03681	0.5219	1.1695	1.1602	0.9369	-0.0941	yes	down	B(i)	-	-	-	-	-	-	-	HMDB0029008	Organic acids and derivatives	Carboxylic acids and derivatives	Amino acids, peptides, and analogues	3918-90-9	265.154	3.0419	M+H	C14H20N2O3	71.9	0	metab_1967	pos_2176	pos		52.5		5.816	0.05487	6.208	0.2879
N-Oleoyl Glutamine	0.01167	0.3103	1.168	1.156	1.0602	0.0843	yes	up	B(ii)	-	-	-	-	-	-	-	HMDB0241958	Organic acids and derivatives	Carboxylic acids and derivatives	Amino acids, peptides, and analogues	_;	469.332	6.4786	M+Hac-H	C23H42N2O4	0	42.9	metab_15079	neg_5162	neg		44.8		6.13	0.08557	5.782	0.1747
Lys-Lys-His	0.02718	0.4632	1.1523	1.1383	1.0587	0.0823	yes	up	B(i)	-	-	-	-	-	-	-	-	-	-	-	-	412.269	4.5294	M+H	C18H33N7O4	41.8	0	metab_2757	pos_3000	pos		45.4		6.55	0.1634	6.187	0.189
Indole-2-Carboxylic Acid	0.0215	0.4162	1.1435	1.121	1.0668	0.0934	yes	up	B(i)	-	-	-	-	-	-	-	HMDB0002285	Organoheterocyclic compounds	Indoles and derivatives	Indolecarboxylic acids and derivatives	1477-50-5	162.055	3.5995	M+H	C9H7NO2	40.8	0	metab_7938	pos_8530	pos		46.4		5.506	0.1378	5.161	0.1758
1-Phenylpropane-1,2-Dione	0.04654	0.5661	1.1326	1.106	0.936	-0.0954	yes	down	B(i)	C17268	-	-	map01100;map00996;map01110;map01063	Metabolic pathways;Biosynthesis of various alkaloids;Biosynthesis of secondary metabolites;Biosynthesis of alkaloids derived from shikimate pathway	Metabolism;Metabolism;Metabolism;Metabolism	Global and overview maps;Biosynthesis of other secondary metabolites;Global and overview maps;Chemical structure transformation maps	HMDB0035243	Benzenoids	Benzene and substituted derivatives	Phenylpropanes	579-07-7	149.06	2.212	M+H	C9H8O2	48.9	0	metab_8800	pos_9453	pos		48.1		5.382	0.2383	5.75	0.173
23S,25,26-Trihydroxyvitamin D3	0.03103	0.4891	1.1324	1.1217	0.9465	-0.0793	yes	down	B(ii)	-	-	-	-	-	-	-	HMDB0060134	Lipids and lipid-like molecules	Steroids and steroid derivatives	Vitamin D and derivatives	-	437.301	6.4129	M+Na-H2O	C27H44O4	0	44.8	metab_4157	pos_4484	pos		45.1		6.375	0.08426	6.735	0.2421
Ser-Glu-Leu	0.03988	0.5382	1.1273	1.1224	0.9334	-0.0994	yes	down	B(i)	-	-	-	-	-	-	-	-	-	-	-	-	346.162	3.4707	M-H	C14H25N3O7	75.4	0	metab_12578	neg_2456	neg		51.4		5.201	0.11	5.572	0.2616
Leu-Trp	0.03601	0.5174	1.1231	1.1206	0.9379	-0.0924	yes	down	B(i)	-	-	-	-	-	-	-	HMDB0028940	Organic acids and derivatives	Carboxylic acids and derivatives	Amino acids, peptides, and analogues	-	318.181	4.2736	M+H	C17H23N3O3	73	0	metab_7600	pos_8180	pos		52.6		5.44	0.1363	5.8	0.2296
Ile Trp	0.04537	0.5587	1.1221	1.1133	0.9377	-0.0928	yes	down	B(i)	-	-	-	-	-	-	-	-	-	-	-	-	318.181	4.0486	M+H	C17H23N3O3	71.7	0	metab_7698	pos_8283	pos		52		5.536	0.1715	5.904	0.2365
Isohumulinone A	0.009905	0.2886	1.1151	1.0928	0.9604	-0.0583	yes	down	B(ii)	-	-	-	-	-	-	-	HMDB0030045	Lipids and lipid-like molecules	Prenol lipids	Terpene glycosides	83680-60-8	377.199	6.455	M-H	C21H30O6	0	40.7	metab_15036	neg_5113	neg		45.3		7.448	0.1415	7.755	0.08532
2-[[2-[[(2S)-2-Amino-3-Methylbutanoyl]Amino]Acetyl]Amino]Pentanedioic Acid	0.03458	0.5125	1.1148	1.1101	0.932	-0.1016	yes	down	B(i)	-	-	-	-	-	-	-	-	-	-	-	-	302.136	1.4125	M-H	C12H21N3O6	56.1	0	metab_11674	neg_1519	neg		48.3		4.865	0.1716	5.22	0.196
Cer(14:3_2O/4:0)	0.0281	0.4697	1.1073	1.0879	0.9444	-0.0825	yes	down	B(i)	-	-	-	-	-	-	-	-	-	-	-	-	310.237	5.7388	M+H	C18H31NO3	39.7	0	metab_6906	pos_7456	pos		44.9		5.643	0.1146	5.975	0.2005
Ala-Leu	0.04944	0.5795	1.1033	1.0877	0.9433	-0.0842	yes	down	B(i)	-	-	-	-	-	-	-	HMDB0028691	Organic acids and derivatives	Carboxylic acids and derivatives	Amino acids, peptides, and analogues	3303-34-2	203.139	2.4798	M+H	C9H18N2O3	69.2	0	metab_1504	pos_1669	pos		52.7		5.942	0.0479	6.299	0.2866
Cinobufagin	0.02864	0.4722	1.0984	1.0864	1.0489	0.0689	yes	up	B(ii)	C16931;_	Steroids;-	24-Carbon atoms;-	-	-	-	-	HMDB0250266	Lipids and lipid-like molecules	Steroids and steroid derivatives	Steroid lactones	470-37-1;_;	460.269	6.5278	M+NH4	C26H34O6	0	55.8	metab_5922	pos_6407	pos		50.6		7.119	0.2233	6.787	0.06318
Proteinase Inhibitor E 64	0.03311	0.5004	1.0981	1.072	1.0575	0.0806	yes	up	B(i)	C01341	-	-	-	-	-	-	-	-	-	-	66701-25-5	358.206	3.3281	M+H	C15H27N5O5	70.7	0	metab_2150	pos_2370	pos		50.5		6.055	0.2216	5.726	0.0898
15D-Pga1	0.01648	0.3727	1.0754	1.0704	1.0553	0.0777	yes	up	B(i)	-	-	-	-	-	-	-	LMFA03010171	-	-	-	--	317.212	6.4706	M-H	C20H30O3	65.3	0	metab_17099	neg_7413	neg		49.8		5.838	0.1459	5.532	0.1152
Homodolichosterone	0.03451	0.5123	1.0678	1.0668	0.9507	-0.073	yes	down	B(ii)	-	-	-	-	-	-	-	HMDB0034079	Lipids and lipid-like molecules	Steroids and steroid derivatives	Stigmastanes and derivatives	85797-14-4	521.348	6.3203	M+FA-H	C29H48O5	0	61.7	metab_14882	neg_4937	neg		48.4		6.342	0.1023	6.671	0.2189
Isorosmanol	0.01825	0.3902	1.0554	1.0414	1.047	0.0662	yes	up	B(i)	-	-	-	-	-	-	-	HMDB0036661	Lipids and lipid-like molecules	Prenol lipids	Terpene lactones	93780-80-4	345.171	6.1128	M-H	C20H26O5	47.6	0	metab_14583	neg_4596	neg		47		6.51	0.1587	6.218	0.08866
Demissidine	0.01889	0.393	1.035	1.0207	1.0437	0.0618	yes	up	B(ii)	C17735;_	-	-	map00905	Brassinosteroid biosynthesis	Metabolism	Metabolism of terpenoids and polyketides	HMDB0303382	Lipids and lipid-like molecules	Steroids and steroid derivatives	Steroid lactones	_;	485.326	6.2965	M+Na-2H	C28H48O5	0	72	metab_17293	neg_7646	neg		49.9		6.728	0.0907	6.446	0.152
Capsianoside V	0.04791	0.5737	1.0266	1.0214	1.0539	0.0758	yes	up	B(ii)	-	-	-	-	-	-	-	HMDB0030737	Lipids and lipid-like molecules	Prenol lipids	Terpene glycosides	121924-06-9	515.282	6.0495	M+H	C26H42O10	0	78	metab_6598	pos_7128	pos		50.3		6.119	0.2125	5.806	0.1372
Ile-Leu-Oh	0.0418	0.545	1.0253	0.9989	1.0617	0.0863	yes	up	B(i)	-	-	-	-	-	-	-	-	-	-	-	-	351.156	4.8272	M-H	C17H24N2O6	61.9	0	metab_13503	neg_3426	neg		49.2		5.096	0.1413	4.8	0.1807
Queuine	0.04319	0.5494	1.0241	1.0166	0.9516	-0.0716	yes	down	B(ii)	C01449	-	-	-	-	-	-	HMDB0001495	Organoheterocyclic compounds	Pyrrolopyrimidines	Pyrrolo[2,3-d]pyrimidines	72496-59-4	295.152	5.4064	M+NH4	C12H15N5O3	0	50.9	metab_3209	pos_3474	pos		48.3		5.877	0.1873	6.176	0.14
Indole-3-Carbinol	0.0291	0.4756	1.0225	1.017	1.0651	0.091	yes	up	B(i)	-	-	-	-	-	-	-	HMDB0005785	Organoheterocyclic compounds	Indoles and derivatives	Indoles	700-06-1	148.076	5.731	M+H	C9H9NO	71.8	0	metab_6915	pos_7465	pos		52.3		4.776	0.1805	4.484	0.09711
Leu-Gln	0.04892	0.5764	1.0205	1.0238	0.9447	-0.0821	yes	down	B(i)	-	-	-	-	-	-	-	HMDB0028927	Organic acids and derivatives	Carboxylic acids and derivatives	Amino acids, peptides, and analogues	-	260.16	1.1853	M+H	C11H21N3O4	37.8	0	metab_961	pos_1094	pos		44.9		5.399	0.2367	5.715	0.09927
Octopamine	0.04085	0.5414	1.0141	0.9971	0.9568	-0.0637	yes	down	B(i)	C04227	-	-	map04080	Neuroactive ligand-receptor interaction	Environmental Information Processing	Signaling molecules and interaction	HMDB0004825	Benzenoids	Phenols	1-hydroxy-2-unsubstituted benzenoids	104-14-3	136.076	1.2612	M+H-H2O	C8H11NO2	52.7	0	metab_9245	pos_9921	pos		47.6		6.464	0.1459	6.756	0.171
16-Dehydroprogesterone	0.03683	0.5219	1.0116	1.0052	0.9444	-0.0826	yes	down	B(i)	C03207	-	-	-	-	-	-	HMDB0000995	Lipids and lipid-like molecules	Steroids and steroid derivatives	Oxosteroids	1096-38-4	313.216	6.3357	M+H	C21H28O2	59.3	0	metab_4088	pos_4410	pos		47.8		4.99	0.07636	5.284	0.2067
(3Beta,17Alpha,23S)-17,23-Epoxy-3,28,29-Trihydroxy-27-Norlanost-8-En-24-One	0.008816	0.2695	1.0037	0.9892	1.0433	0.0611	yes	up	B(ii)	-	-	-	-	-	-	-	HMDB0035221	Lipids and lipid-like molecules	Prenol lipids	Diterpenoids	-	473.327	6.2646	M-H	C29H46O5	0	54.1	metab_14812	neg_4853	neg		47.2		6.03	0.07279	5.78	0.1091
